# Supplementary material for: Sepsis among Neonates in a Ghanaian Tertiary Military Hospital: Culture Results and Turnaround Times
Source: Int J Environ Res Public Health. 2022 Sep 16;19(18):11659. doi: 10.3390/ijerph191811659 (PMC9517560; doi:10.3390/ijerph191811659)
Supplement: Supplementary file 1 [file ijerph-19-11659-s001.zip]

Archive with 1 entries (1 files):
- Annex 1.xlsx
