# Supplementary material for: Sepsis among Neonates in a Ghanaian Tertiary Military Hospital: Culture Results and Turnaround Times
Source: Int J Environ Res Public Health. 2022 Sep 16;19(18):11659. doi: 10.3390/ijerph191811659 (PMC9517560; doi:10.3390/ijerph191811659)
Supplement: Supplementary file 1 [file ijerph-19-11659-s001.zip › Annex 1.xlsx]

## Sheet: 2017
SERIAL	HOME ADDRESS	FOLDER NUMBER	GENDER	DEPARTMENT	SPONSOR	RELIGION	AGE (DAYS)	BIRTH WEIGHT (Kg)	PRIMARY DIAGNOSIS	MORTALITY STATUS	MORTALITY DATE	NUMBER OF DAYS ON ADMISSION	CULTURE	ISOLATE	AK	AP	AMC	FEP	FOX	CTX	CR	CXM	CIP	CAZ	ERY	GM	IPM	MEM	LEV	TZP	TG	TS	VA	LM	LZ	PR	TE	CX	BA	ETP	RA	ROX	DAP	CC	OXA	P
1	BURMA CAMP	C7/035785	M	PEU	E		5	0		Discharged		2	Growth	Staphylococcus hominis		R			S	R			S		R	R			S					R	S	R	S	R	R		S	S	S	S	R	R
2	BURMA CAMP	C7/034922	M	PEU	E		21	0	Neonatal Sepsis	Discharged		8	NBG( After 5 Days Incubation)
3	SWITCH BACK FLATS	C7/034084	M	PEU	E		8	0	Neonatal Jaundice	Discharged		2	Growth	Staphylococcus epidermidis		R			S	R			S		R	R			S					S	S	S	S	R	R		S	R	S	S	R	R
4	BURMA CAMP	C7/030543	F	PEU	E		22	0	Acute septic arthritis	Discharged		12	Growth	Staphylococcus epidermidis		S			S	S			S		S	S			S					S	S		S	S	S		S
5	BURMA CAMP	C7/032340	M	PEU	E		6	0	Sepsis	Discharged		6	NBG( After 5 Days Incubation)
6	PANTANG NEWSITE	C7/041107	M		E		5			Discharged			Growth	Micrococcus luteus		S			S	S			S		S	R			S						S	S	S	S	S			S
7	BURMA CAMP	C7/041401	F	PEU	E		12	0	Puo	Discharged		4	Growth	Enterococcus spp		R			R	R			R		R	R			S					R	R	R	R	R	R		S	S	S	S	R	R
8	BURMA CAMP	C7/041029	M	PEU	E		13	0	Neonatal Jaundice	Discharged		2	NBG( After 5 Days Incubation)
9	BURMA CAMP	C7/021933	M	PEU	E		26	0	Bronchiolitis	Discharged		1	Growth	Staphylococcus epidermidis		R	R		S	R			S		S	R			S					S	S	R	R	S	R		S	S	R	S	S	R
10	TAKORADI	C7/000156	M		E		0	0		Discharged			NBG( After 5 Days Incubation)
11	BURMA CAMP	C7/000212	F	NICU	E		0	0	Premature baby	Discharged		12	Growth	Staphylococcus epidermidis		S			S	S			S		S	S			S					S	S	S	S	S	S		S	S	S	S	S	S
12	KUMASI	C7/0005971	M	NICU	E		1	0		Discharged		5	NBG( After 5 Days Incubation)
13	BURMA CAMP	C7/001721	F	PEU	E		4	0	Neonatal Jaundice, neonatal sepsis.	Discharged		1	NBG( After 5 Days Incubation)
14	AFIENYA	C7/002338	M	NICU	E		2	0	Transient tachypnoea of newborn	Discharged		2	NBG( After 5 Days Incubation)
15	MAHIA AMASAMAN	C7/002370	F	NICU	E		1	0	Premature baby	Discharged		7	NBG( After 5 Days Incubation)
16	AFIENYA	C7/002470	F	NICU	NE		1	0	Neonatal Sepsis	Discharged		8	Growth	Bacillus spp
17	GBAWE	C7/002605	M	NICU	NE		5	0	Neonatal Jaundice, neonatal sepsis.	Discharged		6	Growth	Staphylococcus aureus		R			S	S			S		R	R			S					R	S	S	R	S	R		S	S	S	S	R	R
18	ADENTA DOWN	C7/003026	M	PEU	NE		2	0	Neonatal Jaundice	Discharged		1	NBG( After 5 Days Incubation)
19	TESHIE	C7/003100	M	NICU	E		1	0	Premature baby	Discharged		2	Growth	Staphylococcus epidermidis		S			S	S			S		S	S			S					S	S	S	S	S	S		S	S	S	S	S	S
20	KASOA	C7/003284	M	PEU	E		0	0	Neonatal Jaundice	Discharged		10	Growth	Staphylococcus epidermidis		S			S	R			S		S	S			S					S	S	R	S	R	S		S	S	S	S	R	R
21	ELWALKK	C7/003872	M	PEU	E		3	0	Neonatal Jaundice	Discharged		6	NBG( After 5 Days Incubation)
22	WEST LEGON	C7/008411	M	NICU	NE		0	0	Premature baby	DIED	2017-02-11	2	NBG( After 5 Days Incubation)
23	MAAMOBI	C7/004855	F	NICU	E		0	0	Neonatal Septicaemia	Discharged		9	NBG( After 5 Days Incubation)
24	MICHEL CAMP	C7/004975	M	PEU	E		21	0	Cord sepsis, neonatal jaundice	Discharged		6	Growth	Staphylococcus epidermidis		S			S				S		S	S			S					S	S	R	S	R	R		R		S	S	R	R
25	BURMA CAMP	C7/005531	M	NICU	E		1	0	Congenital Pneumonia	Discharged		6	NBG( After 5 Days Incubation)
26		C7/005955	F	NICU	E		0	0		Discharged		2	NBG( After 5 Days Incubation)
27		C7/003381	M	NICU	E		25	0		Discharged			NBG( After 5 Days Incubation)
28	TAKORADI	C7/006575	M	NICU	E		3	0	Xomphalos(Omphalocoelle)	Discharged		1	Growth	Staphylococcus epidermidis		S			S	R			S		S	S			S					S	S	R	S	S	R		S	S	S	S	S	S
29	NUNGUA	C7/006706	M	NICU	NE		0	0	Asphyxia	Discharged		4	NBG( After 5 Days Incubation)
30		C7/006868	F	NICU	NE		0	0	Neonatal Sepsis	Discharged		4	Growth	Staphylococcus epidermidis		S			S	S			S		S	S			S					S	S	S	R	R	S		S
31	TESHIE CAMP	C7/006922	M	NICU	E		0			Discharged		4	Growth	Staphylococcus epidermidis		S			S	R			S		S	S			S					R	S	R	S	R	S		S	R	S	S	S	R
32		C7/007204	M	NICU	E		0	0		Discharged			NBG( After 5 Days Incubation)
33	BURMA CAMP	C7/007128	M	PEU	E		5	0	Neonatal Jaundice	Discharged		1	NBG( After 5 Days Incubation)
34	ELWALKK	C7/007199	M	PEU	E		10	0	Neonatal Jaundice	Discharged		2	Growth	Staphylococcus epidermidis		R			S	R			R		R	S			R					S	S	R	R	R	R		R	S	S	S	R	R
35	TEMA	C7/0075456	F	NICU	E		0	0		Discharged		6	NBG( After 5 Days Incubation)
36	TESHIE CAMP	C7/006922	M	NICU	E		4	0		Discharged		4	Growth	Staphylococcus epidermidis		S			S	R			S		S	S			S				R	R	S	S	S	R	S		S	R	S	S	S	R
37	MADINA	C7/007529	M	PEU	NE		11	0	Neonatal Jaundice, neonatal sepsis.	Discharged		7	NBG( After 5 Days Incubation)
38	H/NO AMRAHIA	C7/007575	F	PEU	NE		1	0	Neonatal Jaundice, neonatal sepsis.	Discharged		5	NBG( After 5 Days Incubation)
39	POBOX DS 426 DANSOMAN	C7/007637	F	PEU	E		2	0		Discharged		6	NBG( After 5 Days Incubation)
40	ABELEMKPE	C7/007636	F	PEU	E		0	0	Premature baby	Discharged		6	Growth	Staphylococcus epidermidis		S			S	S			S		S	S			S				S	S	S	S	S	R	S		S	S	S	S	S	S
41	TEMA	C7/007456	F	NICU	E		3	0		Discharged		6	NBG( After 5 Days Incubation)
42	TESHIE	C7/008312	F	PEU	E		1	0	Neonatal Sepsis	Discharged		4	NBG( After 5 Days Incubation)
43	BURMA CAMP	C7/008438	M	NICU	E		1	0	Neonatal Jaundice	Discharged		3	NBG( After 5 Days Incubation)
44	KASOA	C7/009073	F	PEU	E		9	0	Neonatal Sepsis	Discharged		6	Growth	Staphylococcus epidermidis		S			S	S			S						S				S	R	S	S	R	S	R		R	R	S	S	S	S
45	POKUASE	C7/012987	M	PEU	NE		3	0	Neonatal Jaundice, neonatal sepsis.	Discharged		7	Growth	Staphylococcus haemolyticus		R			R	R			S		S	R			S				S	S	S	R	R	R	R		R		S	S	R	R
46	BURMA CAMP	C7/010192	M	PEU	E		32	0		Discharged		3	NBG( After 5 Days Incubation)
47	TESHIE	C7/014093	F	PEU	NE		3	0	Neonatal Jaundice	Discharged		5	Growth	Staphylococcus epidermidis		S			S	S			S		S	S			S					R	R	S	R	S	R		S	R	S	S	S	S
48	BURMA CAMP	C7/012397	F	PEU	E		22	0	Broncho Pneumonia	Discharged		7	Growth	Staphylococcus hominis		R	R		R	R			S		R	S			R				S	S	S	R	R	R	R		R	R	S	S	R	R
49	MATHEKO	C7/014240	F	PEU	NE		3	0		Discharged		1	NBG( After 5 Days Incubation)
50	OYIBI	C7/014804	M	PEU	E		12	0	Neonatal Jaundice	Discharged		5	Growth	Staphylococcus aureus		R	S		S	S			S		S	S			R				S	S	S	R	R	R	R		S	R	S	S	S	R
51		C7/015465	M	YEBOAH	E		0	0	Premature baby	Discharged		2	NBG( After 5 Days Incubation)
52	BURMA CAMP	C7/015826	M	NICU	E		0	1.78	Birth Asphyxia	Discharged		3	NBG( After 5 Days Incubation)
53	BURMA CAMP	C7/015891	F	NICU	E		0	1.23	Severe Birth Asphyxia	Discharged		0	NBG( After 5 Days Incubation)
54	NEGHELLI BARA	C7/016222	M	NICU	E		0	1.868		Discharged		2	NBG( After 5 Days Incubation)
55	TAKORADI	C7/016241	M	PEU	E		2	0	Impetigo, CORD SEPSIS	Discharged		2	NBG( After 5 Days Incubation)
56	ASHONGMAN	C7/016522	F	NICU	NE		1	1.82		Discharged		12	NBG( After 5 Days Incubation)
57	BURMA CAMP	C7/016733	F	NICU	E		0	0.845	Premature baby	DIED	2017-05-22	2	NBG( After 5 Days Incubation)
58	BURMA CAMP	C7/017200	F	NICU	E		0	1.8	Birth Asphyxia	DIED	2017-05-27	3	NBG( After 5 Days Incubation)
59	BURMA CAMP	C7/016990	F	PEU	E		3	0	Neonatal Jaundice	Discharged		1	NBG( After 5 Days Incubation)
60	ELWALKK	C7/017376	M	NICU	E		2	3.895	Meningitis	Discharged		8	Growth	Staphylococcus epidermidis		R			S	R			R		R				S				R	S	S	S	R	R	R		R	S	S	S	S	R
61	H/NO CHINESE ANNEX BURMA CAMP	C7/017274	F	NICU	E		0	1	FIBROIDS	Discharged		10	Growth	Klebsiella pneumoniae	S	R		S		R	R	S	S	S		R	S	S	S	S	S	S					R
62	LABADI	C7/012879	M	NICU	E		1	1.46	Neonatal Septicaemia	Discharged		7	NBG( After 5 Days Incubation)
63	NEGHELLI BARA	C7/016222	M		E		22	0		Discharged			NBG( After 5 Days Incubation)
64	37 HOSPITAL	C7/018857	F	PEU	E		22	0	Broncho Pneumonia	Discharged		1	Growth	Staphylococcus saprophyticus		R			S	S			S		R	R			R				S	S	S	R	S	R	R		R	R	S	R	S	R
65	CAMP	C7/019047	M	NICU	E		0	3.185	Sepsis	Discharged		5	NBG( After 5 Days Incubation)
66	NUNGUA	C7/019648	M	PEU	E		8	0	Impetigo, Cord Sepsis	Discharged		4	Growth	Staphylococcus aureus		R	S		S	S			S		S	S			S				R	S	S	R	R	R	R		R	R	S	S	S	R
67	BURMA CAMP	C7/021531	F	NICU	E		1	1.93		DIED	2017-07-11	11	NBG( After 5 Days Incubation)
68	LA	C7/023004	M	PEU	E		26	0	Broncho Pneumonia	Discharged		4	NBG( After 5 Days Incubation)
69	KANDA	C7/023138	F	NICU	E		0	2.08		DIED	2017-07-22	9	NBG( After 5 Days Incubation)
70	MILITARY TRAINING SCHOOL	C7/023482	M	NICU	E		0	3.57	Neonatal respiratory disorder without ventilation, birth asphyxia	Discharged		4	Growth	Staphylococcus hominis		R	R		R	R			S		S	S			S				S	S	S	R	R	R	R		R	R	S	S	R	R
71	MICHEL CAMP	C7/024029	F	NICU	E		0	2.105	Neonatal Jaundice	DIED	2017-07-25	4	Growth	Bacillus spp
72	TEMA	C7/024220	M	NICU	E		0	3.635	Post - Term baby	Discharged		3	NBG( After 5 Days Incubation)
73	SANTA MARIA	C7/025657	F	NICU	NE		0	3.36	Birth Asphyxia	DIED	2017-08-09	7	NBG( After 5 Days Incubation)
74	BURMA CAMP	C7/025691	F	NICU	E		1	0.7	Birth Weight Abnormalities	DIED	2017-08-06	2	NBG( After 5 Days Incubation)
75	ADENTA	C7/029284	F	PEU	E		6	0	Neonatal Jaundice	Discharged		4	NBG( After 5 Days Incubation)
76	BURMA CAMP	C7/026176	M	NICU	E		0	3.756		Discharged		6	NBG( After 5 Days Incubation)
77	WEST TRASSACO	C7/029763	F		E		2	0		Discharged			NBG( After 5 Days Incubation)
78	TESHIE	C7/031952	F	PEU	E		11	0	Breast Abcess	Discharged		2	Growth	Staphylococcus epidermidis		S	S		S	S			S		S	S	S		S				S	S	S	S	R	S	R		S	S	S	S	S	R
79	BURMA CAMP	C7/032061	F	PEU	E		16	0		Discharged		5	NBG( After 5 Days Incubation)
80	H/NO AKWETEMAN	C7/030687	M	PEU	NE		2			Discharged		5	Growth	Staphylococcus aureus		R	R		R	R			S		R	R	R		S				S	S	S	R	S	S	R		R	R	S	R	R	R
81	BURMA CAMP	C7/041935	M	PEU	E		5	0		DIED	2017-12-21	0	NBG( After 5 Days Incubation)
82
83
84
85

## Sheet: Codebook
Data documentation sheet
Field name	Field label	Field type	Field length	Field values	Value labels	Comments
yre	Year of admission	Integer	4	2016 - 2020
sex	Patient’s sex	Integer	1	1	Males
				2	Females
				9	Missing
ward	Name of ward	Integer	1	1	NICU
				2	PEU
				3	POPD
				4	Yeboah ward
				5	Nkrumah
				6	Outside
				9	Not entered
bene	Type of beneficiary	Integer	1	0	Non Entitled
				1	Entitled
				9	Not recorded
age	Patient age in days	Integer	2	0-28		Legal range.
				99		Enter ‘99’ if age is missing
birwght	Birth weight in Kgs (rounded off to 2.dp)	Float	4	0.80-6.00		Legal range.
				9.99		Enter ‘9.99’ if birthwght is missing
sepcat	Neonatal sepsis categorization	Integer	1	0	Early onset
				1	Late onset
				9	Not recorded
exout	Hospital exit outcome	Integer	1	0	Death
				1	Discharged
				2	Discharged before receiving culture report
				9	Not recorded
admdura	Duration of admission	Integer	2	0-28		Legal range.
				99		Enter ‘99’ if duration is missing
culres	Blood culture results	Integer	1	0	No growth	If entered value is 0 or 9, then auto enter 8 in the fields growth, amk, amp, etc and 88 in the field iso, then go to the field exout
				1	Growth/ no contaminant
				2	Contaminant
				9	Not recorded
growth	Bacterial growth	Integer	2	0	Gram negative
				1	Gram positive
				8	Not applicable
				9	Not recorded
iso	Culture isolate	Integer	2	1	Acinetobacter baumannii
				2	Aeromonas veronii bv sobria
				3	Escherichia coli
				4	Klebsiella pneumoniae
				5	Moraxella catarrhalis
				6	Pseudomonas spp
				7	Salmonella spp
				8	Coagulase Negative Staphylococcus
				9	Enterococcus spp
				10	Staphylococcus aureus
				11	Streptococcus agalactiae
				12	Streptococcus mitis
				13	Streptococcus pneumoniae
				14	Bacillus spp
				15	Streptococcus faecalis
				16	Micrococcus spp
				88	Not applicable
				99	Not recorded
amk	Antibiotic susceptibility testing for amikacin	Integer	1	0	Sensitive
				1	Resistant
				8	Not applicable
				9	Not recorded
amp	Antibiotic susceptibility testing for ampicillin	Integer	1	0	Sensitive
				1	Resistant
				8	Not applicable
				9	Not recorded
amc	Antibiotic susceptibility testing for amoxicillin clavulanic acid	Integer	1
cefot	Antibiotic susceptibility testing for cefotaxime	Integer	1			To be repeated for all the antibiotics
cipro	Antibiotic susceptibility testing for ciprofloxacin	Integer	1
cefur	Antibiotic susceptibility testing for cefuroxime parenteral	Integer	1
gen	Antibiotic susceptibility testing for gentamicin	Integer	1
mem	Antibiotic susceptibility testing for meropenem	Integer	1
lev	Antibiotic susceptibility testing for levofloxacin	Integer	1
cot	Antibiotic susceptibility testing for cotrimoxazole	Integer	1
tet	Antibiotic susceptibility testing for tetracycline	Integer	1
chl	Antibiotic susceptibility testing for chloramphenicol	Integer	1
fox	Antibiotic susceptibility testing for cefoxitin	Integer	1
ery	Antibiotic susceptibility testing for erythromycin	Integer	1
van	Antibiotic susceptibility testing for vancomycin	Integer	1
oxa	Antibiotic susceptibility testing for oxacillin	Integer	1
pen	Antibiotic susceptibility testing for penicillin	Integer	1

## Sheet: Data
yre	sex	ward	bene	age	birwght	sepcat	exout2	admdura	culres	iso	amk	amp	amc	fox	cefot	cefur	cipro	ery	gen	mem	lev	chl	van	tet	cot	oxa	pen
2017	1	2	1	5	3.2	1	2	2	1	10		1	0	0	1		0	1	1		0	1	1	0	1	1	1
2017	1	2	1	21	1.5	1	1	8	0
2017	1	2	1	8	1.3	1	2	2	1	8		1	0		1		0	1	1		0	1	0	0	1	1	1
2017	2	2	1	22	2	1	1	12	1	8		0	0		0		0	0	0		0	0	1	0	0
2017	1	2	1	6	1.1	1	2	6	0
2017	1	9	1	5	1.4	1	1	01/01/1800	1	10		0	1	0	0		0	0	1		0	1	1	0	0	1	0
2017	2	2	1	12	2	1	1	4	1	9		1	1		1		1	1	1		0	1	1	1	1	1	1
2017	1	2	1	13	1.8	1	2	2	0
2017	1	9	1	0	2.4	0	1	01/01/1800	0
2017	2	1	1	0	1.85	0	1	12	1	8		0	0	0	0		0	0	0		0	0	0	0	0	0	0
2017	1	1	1	1	2.25	0	2	5	0
2017	2	2	1	4	1.2	1	2	1	0
2017	1	1	1	2	2.5	0	2	2	0
2017	2	1	1	1	0.92	0	1	7	0
2017	2	1	0	1	1.9	0	1	8	1	14
2017	1	1	0	5	1.98	1	2	6	1	10		1	1	0	0		0	1	1		0	1	1	1	1	1	1
2017	1	2	0	2	2.5	0	2	1	0
2017	1	1	1	1	0.83	0	2	2	1	8		0	0		0		0	0	0		0	0	0	0	0	0	0
2017	1	2	1	0	3.1	0	1	10	1	8		0	0		1		0	0	0		0	0	0	0	0	1	1
2017	1	2	1	3	3.5	1	1	6	0
2017	1	1	0	0	0.8	0	0	2	0
2017	2	1	1	0	2.9	0	1	9	0
2017	1	2	1	21	3.5	1	1	6	1	9		0	0		1		0	0	0		0	1	1	0	1	1	1
2017	1	1	1	1	2.1	0	1	6	0
2017	2	1	1	0	2.3	0	2	2	0
2017	1	1	1	25	3.9	1	1	01/01/1800	0
2017	1	1	1	3	1.99	1	2	1	1	8		0	0		1		0	0	0		0	0	0	0	1	0	0
2017	1	1	0	0	2.1	0	2	4	0
2017	2	1	0	0	2.7	0	1	4	1	8		0	0		0		0	0	0		0	0		1	0	1	1
2017	1	1	1	4	2.99	1	1	4	1	8		0	0		1		0	0	0		0	1	1	0	0	0	1
2017	1	1	1	0	1.89	0	1	01/01/1800	0
2017	1	2	1	5	3.1	1	2	1	0
2017	1	2	1	10	3.4	1	2	2	1	10		1	0	0	1		1	1	0		1	1	1	1	1	1	1
2017	2	1	1	0	3.1	0	1	6	0
2017	1	2	0	11	2.56	1	1	7	0
2017	2	2	0	1	2.1	0	1	5	0
2017	2	2	1	2	1.89	0	1	6	0
2017	2	2	1	0	0.79	0	1	6	1	8		0	0		0		0	0	0		0	0	0	0	0	0	0
2017	2	1	1	3	3.15	1	2	6	0
2017	2	2	1	1	3.22	0	2	4	0
2017	1	1	1	1	3.9	0	2	3	0
2017	2	2	1	9	2.48	1	1	6	1	8		0	1		0		0	1	0		0	1	0	1	1	0	0
2017	1	2	0	3	2.1	1	1	7	1	10		1	0	1	1		0	0	1		0	1	1	1	1	1	1
2017	1	2	1	28	4.1	1	2	3	0
2017	2	2	0	3	2	1	1	5	1	8		0	0		0		0	0	0		0	1	1	1	1	0	0
2017	2	2	1	22	2.99	1	1	7	1	8		1	1		1		0	1	0		1	1	0	1	1	1	1
2017	2	2	0	3	1.71	1	2	1	0
2017	1	2	1	12	3.19	1	1	5	1	10		1	0	0	0		0	0	0		1	1	0	1	1	0	1
2017	1	4	1	0	0.81	0	2	2	0
2017	1	1	1	0	1.78	0	2	3	0
2017	2	1	1	0	1.23	0	2	0	0
2017	1	1	1	0	3.1	0	2	2	0
2017	1	2	1	2	1.21	0	2	2	0
2017	2	1	0	1	1.82	0	1	12	0
2017	2	1	1	0	0.85	0	0	2	0
2017	2	1	1	0	1.8	0	0	3	0
2017	2	2	1	3	2.03	1	2	1	0
2017	1	1	1	2	3.9	0	1	8	1	10		1	0	0	1		1	1	0		0	0	1	1	1	0	1
2017	2	1	1	0	1	0	1	10	1	4	0	1	0		1	0	0		1	0	0	0		1	1
2017	1	1	1	1	1.46	0	1	7	0
2017	2	2	1	22	2.99	1	2	1	1	10		1	0	0	0		0	1	1		1	1	0	0	1	0	1
2017	1	1	1	0	3.19	0	1	5	0
2017	1	2	1	8	1.92	1	1	4	1	10		1	0	0	0		0	0	0		0	1	1	1	1	0	1
2017	1	2	1	21	3.4	1	2	1	1	8		1	1		1		0	0	1		0	0	1	1	1	0	1
2017	2	1	1	1	1.93	0	0	11	0
2017	1	2	1	26	3.42	1	2	4	0
2017	2	1	1	0	2.08	0	0	9	0
2017	1	1	1	0	3.57	0	1	4	1	8		1	1		1		0	0	0		0	1	0	1	1	1	1
2017	2	1	1	0	2.11	0	0	4	1	14
2017	1	1	1	0	3.64	0	2	3	0
2017	2	1	0	0	3.36	0	0	7	0
2017	2	1	1	1	0.7	0	0	3	0
2017	2	2	1	6	2.98	1	2	4	0
2017	1	1	1	0	3.76	0	1	6	0
2017	2	1	1	2	2.52	0	1	01/01/1800	0
2017	2	2	1	11	3.19	1	2	2	1	8		0	0		0		0	0	0		0	0	0	1	1	0	1
2017	2	2	1	16	3.12	1	1	5	0
2017	1	2	0	2	3.99	0	2	5	1	10		1	1	1	1		0	1	1		0	1	0	0	1	1	1
2017	1	2	1	5	3.19	1	0	2	0
2018	2	2	0	12	3.22	1	1	01/01/1800	0
2018	2	1	1	1	1.2	0	1	01/01/1800	1	10		1	0	0	1		0	1	0		0	1	0	0	0	0	0
2018	1	2	1	2	1.48	0	2	2	0
2018	1	2	1	3	1.98	1	2	1	0
2018	1	2	0	5	3.31	1	1	4	1	16		1	0		0		0	0	0		0	0	0	0	1	0	1
2018	2	2	0	4	3	1	2	3	0
2018	1	2	1	28	4.1	1	2	2	0
2018	1	2	1	28	3.12	1	2	3	0
2018	2	2	1	7	3.29	1	1	5	0
2018	1	1	1	1	3.84	0	1	12	0
2018	1	1	1	1	2.53	0	2	3	1	10		1	0	0	0		0	1	0		0	1	1	1	1	1	1
2018	1	2	0	4	2.87	1	2	4	0
2018	1	2	1	26	2	1	2	2	0
2018	2	1	1	0	1.44	0	0	3	1	1	0	1	0		0	0	0		0	0	0	1		0	0
2018	2	1	0	0	1.01	0	0	1	0
2018	1	2	0	12	3.12	1	1	4	1	9		1	0		0		0	1	1		0	1	0	1	1	0	1
2018	1	2	0	21	2.99	1	2	3	0
2018	1	2	0	3	3.54	1	1	10	1	8		1	0		1		0	0	0		0	0	1	1	1	0	0
2018	1	2	0	3	3.12	1	0	2	0
2018	2	1	0	12	1	1	1	01/01/1800	0
2018	2	1	0	0	3.25	0	2	2	0
2018	2	2	0	4	3.71	1	2	4	0
2018	1	2	0	1	1.99	0	2	3	0
2018	2	2	0	4	2.32	1	2	3	0
2018	1	2	0	0	1.14	0	1	16	0
2018	1	2	0	6	4.1	1	1	5	0
2018	2	2	0	2	3.91	0	2	4	0
2018	1	2	0	0	3.46	0	2	2	0
2018	1	2	0	2	3.1	0	1	7	0
2018	2	2	0	7	3.56	1	2	3	0
2018	2	2	0	2	3.99	0	1	6	1	8		0	0		0		0	0	0		0	0	0	0	1	0	0
2018	2	2	0	9	3.47	1	1	12	0
2018	1	2	0	8	3.81	1	2	2	0
2018	1	2	0	15	4.1	1	1	17	0
2018	1	2	0	10	4.19	1	2	3	0
2018	1	1	0	28	1.99	1	1	19	1	10		1	0	1	1		0	0	0		0	1	1	0	1	0	1
2018	2	2	0	15	2.97	1	1	4	1	8		1	1		1		0	0	0		0	0	0	1	1	0	1
2018	1	1	0	1	2.26	0	2	4	0
2018	2	2	0	15	4.19	1	1	01/01/1800	1	9		1	0		1		1	1	1		0	1	0	1	0	0	1
2018	2	2	0	2	3.4	0	2	0	0
2018	1	2	0	10	3	1	1	17	1	8		1	0		0		1	0	0		0	0	0	1	1	0	0
2018	2	2	0	2	3.92	0	2	3	0
2018	1	2	0	5	3.59	1	2	0	0
2018	1	2	0	2	3.18	0	1	14	0
2018	2	2	0	3	3.61	1	1	7	0
2018	2	2	0	3	3.59	1	2	2	0
2018	1	2	0	3	3.94	1	1	7	1	8		1	0		0		1	0	0		1	1	0	1	1	0	1
2018	2	2	0	13	3.99	1	2	3	0
2018	2	1	0	1	2.7	0	1	2	0
2018	1	1	0	1	3.37	0	1	5	0
2018	2	2	0	1	3.81	0	2	1	0
2018	2	2	0	7	3.17	1	2	2	0
2018	1	2	0	7	3.31	1	2	3	0
2018	2	2	0	5	3.82	1	2	2	0
2018	2	2	0	3	3.94	1	2	1	0
2018	1	2	0	2	3.99	0	2	1	0
2018	1	2	0	5	4.27	1	2	2	0
2018	2	2	0	6	2.98	1	1	01/01/1800	1	8		1	1		0		0	1	0		0	0	1	1	1	0	1
2019	1	2	0	3	3.58	1	1	5	1	1	0	1	0		0	0	0		0	0	0	0		0	1
2019	2	1	0	3	1.01	1	1	10	0
2019	2	2	0	9	2.96	1	2	3	0
2019	1	2	0	6	3.17	1	2	2	0
2019	1	2	0	2	3.64	0	1	7	1	12		1	0		0		0	0	1		0	1	1	1	1	1	1
2019	2	2	0	6	3.55	1	2	4	0
2019	2	2	0	21	3.93	1	2	1	1	10		1	0	0	1		0	1	0		0	1	1	0	0	1	1
2019	2	2	0	7	2.6	1	2	2	0
2019	1	2	0	9	3.4	1	1	5	0
2019	2	2	0	24	4.2	1	1	6	1	8		1	1		1		1	1	1		1	0	0	1	1	0	0
2019	2	2	0	27	2	1	1	11	1	10		1	0	1	1		1	1	1		1	0	1	1	1	1	0
2019	2	2	0	8	2.73	1	1	6	1	15		1	1		1		0	1	0		0	1	1	1	1	1	1
2019	1	2	0	7	3.6	1	1	3	1	10		1	0	1	1		0	1	0		0	1	1	0	0	1	1
2019	2	2	0	3	3.11	1	0	1	0
2019	2	2	0	1	3.75	0	2	3	0
2019	2	2	0	1	3.26	0	1	6	0
2019	2	2	0	28	4.2	1	2	6	0
2019	2	2	0	12	3.89	1	2	6	0
2019	2	2	0	3	3.29	1	2	3	0
2019	1	2	0	27	4.8	1	1	14	1	10		1		1	0		0	1	0		0	1	0	1	1	1	1
2019	2	2	0	5	3.71	1	1	5	1	8		1	0		0		0	0	0		1	1	1	0	1	1	0
2019	2	2	0	2	3.11	0	1	5	1	8		1	1		0		0	1	0		0	1	1	1	1	1	1
2019	2	2	0	8	4	1	2	2	0
2019	1	2	0	7	3.7	1	1	12	0
2019	1	2	0	11	4.61	1	1	5	1	10		1		0	0		1	0	1		0	0	0	1	1	0	1
2019	1	1	0	22	2.84	1	2	5	0
2019	2	2	0	10	4.27	1	1	10	1	8		1	0		1		1	1	1		0	0	1	1	1	0	0
2019	1	2	0	5	3.71	1	2	2	1	16		0	0		0		0	1	1		0	1	1	0	0	1	1
2019	1	2	0	14	2.4	1	2	5	0
2019	2	2	0	2	3.28	0	1	4	1	14
2019	1	2	0	6	3.99	1	2	2	0
2019	2	2	0	12	2.3	1	1	5	1	8		1	0		0		0	0	0		0	0	0	0	1	0	0
2019	1	2	0	9	3.3	1	2	3	0
2019	2	2	0	2	2.5	0	2	4	0
2019	1	2	0	1	0.81	0	2	2	0
2019	1	2	0	13	3.7	1	1	5	1	10		1	1	1	1		0	0	1		0	1	1	0	1	0	1
2019	2	2	0	3	3.67	1	1	5	0
2019	2	2	0	10	3.28	1	2	5	0
2019	2	2	0	10	3.99	1	2	5	0
2019	1	2	0	10	3.23	1	1	3	1	10		1	1	0	1		1	0	1		1	0	1	1	1	1	1
2019	2	1	0	4	1.15	1	2	4	0
2019	2	1	0	1	1.9	0	2	4	0
2019	1	2	0	5	4.1	1	2	1	0
2019	2	2	0	20	4.29	1	1	5	1	10		0	1	0	0		0	1	0		0	0	1	0	0	0	0
2019	1	2	0	20	4.7	1	1	3	1	8		1	1		1		0	1	1		0	1	1	1	1	1	1
2019	2	2	0	2	3.99	0	1	5	0
2019	1	2	0	9	4.12	1	2	1	0
2019	2	2	0	9	4.91	1	1	5	1	10		0	0	0	0		0	1	0		0	1	1	0	0	1	1
2019	1	2	0	3	4	1	1	15	0
2019	2	2	0	3	3.2	1	1	6	0
2019	2	2	0	9	4.23	1	1	5	0
2019	1	2	0	3	3.36	1	0	1	0
2019	1	2	0	3	3.91	1	1	9	0
2019	1	2	0	1	3.48	0	2	4	0
2019	2	2	0	7	3.99	1	2	2	1	8		1	1		0		0	1	1		1	0	1	1	1	1	1
2019	2	2	0	7	2.81	1	1	5	1	10		0	0	1	1		0	1	0		0	1	1	0	0	0	0
2019	1	2	0	10	3.89	1	2	1	0
2019	1	2	0	7	4.42	1	2	2	0
2019	1	2	0	2	4	0	1	7	1	10		1	1	1	1		0	1	1		0	0	1	1	1	1	1
2019	1	2	0	3	3.67	1	1	7	1	10		1	0	0	0		0	1	1		1	0	1	1	1	1	1
2019	1	2	0	6	4.27	1	2	3	0
2019	2	2	0	8	3.1	1	2	2	0
2019	2	2	0	5	3.98	1	2	3	0
2019	1	2	0	18	4.37	1	2	5	0
2019	2	2	0	5	3.71	1	1	7	1	14
2019	2	2	0	2	1.99	0	1	5	1	10		1		0	0		0	1	0		0	1	0	1	1	0	1
2019	1	1	1	2	1.95	0	2	1	0
2019	2	2	0	3	3.5	1	1	5	0
2019	1	6	0	3	3	1	2	1	0
2019	1	2	0	2	3.2	0	1	4	1	14
2019	2	2	0	11	3.9	1	2	2	1	8		1	0		1		0	1	1		0	0	1	1	1	0	0
2019	2	2	0	11	3.17	1	2	2	0
2019	2	2	0	4	3	1	2	2	1	10		1	0	0	1		1	1	0		0	1	1	0	0	1	1
2019	1	2	0	4	2.99	1	1	6	1	10		1	0	0	1		1	1	0		0	0	0	0	0	0	1
2019	2	2	0	9	0.73	1	1	11	0
2019	2	2	0	5	1.5	1	1	5	0
2019	1	2	0	2	3.59	0	1	3	1	8		1	1		1		0	1	1		0	1	0	0	1	1	1
2019	1	2	0	1	3.5	0	2	1	0
2019	1	2	0	10	3.67	1	2	2	0
2019	2	2	0	3	2.3	1	2	3	0
2019	2	2	0	14	0.87	1	1	11	1	14
2019	2	2	0	0	3.73	0	1	5	1	10		0	0	1	0		0	1	0		0	1	1	0	0	0	0
2019	1	2	0	1	3.92	0	2	2	0
2019	1	2	0	8	3.48	1	1	8	0
2019	2	2	0	11	1.95	1	0		0
2019	2	2	0	1	3.95	0	2	4	1	10		1	0	1	0		0	0	0		1	0	1	0	1	0	1
2019	2	2	0	7	2.5	1	1	8	1	9		1	1		0		0	1	0		0	0	1	1	1	1	1
2019	1	2	0	27	4.49	1	1	7	1	14
2019	2	2	0	7	3.92	1	1	9	0
2019	2	2	0	2	2.4	0	2	2	0
2019	1	1	0	0	2.1	0	2	1	0
2019	2	2	0	6	3.81	1	2	3	0
2019	1	2	0	13	2	1	1	9	0
2019	2	2	0	1	3.4	0	2	2	0
2019	1	1	0	18	1.38	1	1	10	0
2019	2	2	0	21	2.8	1	0	28	1	6	0	1	1		0	0	0		0	0	0	1		0	0
2019	1	2	0	2	3.2	0	1	12	1	9		1	0		1		0	1	0		0	0	1	1	0	0	1
2019	1	2	0	7	3	1	2	3	0
2019	1	2	0	9	4.4	1	2	4	0
2019	1	2	0	27	4.2	1	1	7	0
2019	2	2	0	4	3.37	1	2	5	0
2019	1	2	0	6	3.49	1	1	3	1	11		1	1		1		0	1	1		0	0	1	1	1	1	1
2019	1	2	0	3	3.55	1	2	3	0
2019	1	1	0	1	3.24	0	1	6	0
2019	2	2	0	21	4.71	1	2	1	1	10		1	0	0	1		0	1	0		0	1	1	0	0	1	1
2019	2	2	0	7	2.6	1	2	2	0
2019	1	2	0	1	2.9	0	1	5	1	8		1	0		1		0	0	1		1	1	0	1	1	0	1
2019	1	2	0	9	3.4	1	1	5	0
2019	1	1	0	2	1.85	0	2	4	0
2019	1	2	0	2	4.23	0	1	3	1	10		1	0	0	0		0	1	0		0	0	1	0	0	1	1
2019	1	2	0	3	3.59	1	2	1	1	8		1	0		1		0	0	1		1	1	0	1	1	0	1
2019	2	2	0	3	3.99	1	2	2	0
2019	1	1	0	0	1.45	0	2	9	1	8		1	1		1		0	1	1		0	0	1	1	1	1	1
2019	2	2	0	28	4.8	1	2	3	0
2019	2	2	0	26	4.43	1	2	5	0
2019	1	2	0	5	3.94	1	2	3	0
2019	1	2	0	6	3.28	1	2	1	0
2019	1	2	0	6	3	1	2	2	0
2019	1	2	0	2	3.98	0	1	5	0
2019	1	2	0	3	3.45	1	1	4	1	8		1	0		1		0	1	1		0	1	1	1	1	1	1
2019	2	2	0	7	3.56	1	1	5	1	8		1	1		1		0	0	0		0	0	1	1	1	1	1
2019	2	1	0	1	1.6	0	0	4	0
2019	1	2	0	28	4.55	1	1	8	0
2019	2	2	0	18	4	1	1	10	1	8		1	1		1		0	1	0		0	0	1	0	0	1	1
2019	2	2	0	25	4.42	1	1	6	1	8		1	1		1		0	1	0		0	1	1	0	1	1	1
2019	1	2	0	10	3.62	1	1	6	1	8		1	1		1		0	1	0		0	1	1	0	1	1	1
2019	1	2	0	21	3.99	1	1	5	1	8		1	0		1		0	1	1		0	0	0	1	0	0	0
2019	1	2	0	9	4.2	1	2	2	0
2019	2	2	1	4	3.49	1	2	2	0
2019	1	2	0	24	4.82	1	2	3	0
2019	1	1	0	2	1.87	0	2	4	0
2019	2	2	0	2	3.4	0	2	3	0
2019	2	1	0	0	3.57	0	2	2	0
2019	2	1	0	1	1.63	0	1	9	1	16		1	0		1		1	1	1		1	1	1	1	1	0	1
2019	2	1	0	12	1.2	1	1	18	0
2019	1	2	0	6	3.83	1	2	1	0
2019	1	1	0	6	1.55	1	1	6	0
2019	2	1	0	6	1.78	1	1	6	0
2019	1	1	0	0	3.03	0	1	3	1	8		1	0		1		0	1	1		0	1	1	1	1	0	1
2019	2	1	0	1	3.56	0	2	1	0
2019	2	1	0	1	1.54	0	1	14	0
2019	1	2	0	7	3.39	1	2	3	0
2019	1	1	0	1	3.2	0	1	3	1	8		1	0		0		0	1	0		0	0	1	0	1	1	1
2019	2	2	0	2	4.5	0	2	2	1	10		1	1	1	0		0	1	0		0	1	0	1	1	0	1
2019	1	1	0	0	4.08	0	2	3	0
2019	1	1	0	0	3.58	0	2	2	0
2019	2	1	0	1	0.84	0	1	30	0
2019	1	1	0	0	2.77	0	1	7	0
2019	2	1	0	0	2.33	0	2	2	0
2019	1	1	0	1	1.5	0	1	10	0
2019	1	1	0	0	2.62	0	1	5	0
2019	1	1	0	0	2.23	0	1	3	1	10		1	0	0	1		1	1	0		1	0	0	1	1	0	0
2019	2	1	0	0	2.76	0	2	3	0
2019	1	1	0	1	2.75	0	2	4	0
2019	2	1	0	0	2.47	0	2	3	0
2019	2	2	0	4	3	1	0	19	0
2019	1	1	0	1	3.61	0	2	4	0
2019	1	1	0	0	2.65	0	2	3	0
2019	1	1	0	0	1.52	0	1	10	1	10		1	0	0	1		0	1	1		0	1	1	1	1	1	1
2019	2	1	0	0	0.75	0	2	2	1	10		1	0	0	1		1	1	0		0	1	1	1	1	1	1
2019	1	1	0	0	2.04	0	2	4	0
2019	1	1	0	1	2.51	0	2	4	0
2019	2	1	0	0	2.26	0	2	4	0
2019	2	2	0	3	2.7	1	1	1	1	8		1	0		0		0	1	0		0	0	1	0	1	1	1
2019	2	1	0	0	0.92	0	0	0	0
2019	1	1	0	0	2.64	0	2	3	0
2019	2	1	0	0	3.09	0	1	4	0
2019	1	1	0	1	1.19	0	1	12	0
2019	1	2	0	17	3.76	1	2	2	0
2019	2	2	0	7	2.5	1	2	3	0
2019	2	1	0	4	3.9	1	1	5	0
2019	2	2	0	3	3.43	1	1	6	1	14
2019	1	2	0	5	3.77	1	2	2	0
2019	1	2	0	3	3.92	1	2	2	0
2019	1	2	0	0	1.52	0	1	5	0
2019	2	1	0	2	2.9	0	1	7	1	8		1	0		0		0	1	0		0	0	1	0	1	1	1
2019	2	1	0	2	2.23	0	2	4	0
2019	1	2	0	3	2.42	1	2	1	0
2019	2	1	0	0	3.06	0	2	4	0
2019	1	1	0	0	1.15	0	2	4	0
2019	1	1	0	0	3.43	0	1	21	1	8		1	1		0		0	1	1		0	0	0	1	1	1	1
2019	1	1	0	0	1	0	1	5	0
2019	1	1	0	0	1.55	0	1	20	0
2019	2	1	0	0	1.1	0	1	5	1	8		1	0		0		0	0	1		0	0	1	1	1	0	0
2019	1	1	0	1	3.1	0	1	12	0
2019	1	1	0	3	2.73	1	2	4	0
2019	2	1	0	0	3.12	0	1	5	1	16		1	0		1		0	1	0		0	0	1	0	0	0	1
2019	1	1	0	9	1.28	1	1	7	1	10		1	1	0	1		0	1	0		0	0	1	0	1	1	1
2019	1	1	0	0	2.39	0	1	9	0
2019	2	1	0	1	2.25	0	2	3	0
2019	1	1	0	0	4.42	0	2	3	0
2019	2	1	0	1	1.22	0	2	1	0
2019	1	1	0	1	1.01	0	2	1	0
2019	2	1	0	0	2.74	0	2	3	1	8		0	0		1		0	1	0		0	1	1	0	1	1	1
2019	2	2	0	5	4.11	1	2	1	0
2019	1	2	0	0	3.93	0	1	8	1	8		1	1		1		0	1	1		0	1	0	1	1	0	1
2019	1	2	0	21	4.45	1	1	6	1	8		1	1		1		0	0	0		0	0	1	1	0	1	1
2019	1	2	0	1	3.7	0	2	1	0
2019	1	1	0	0	2.41	0	1	5	0
2019	2	1	0	0	1.52	0	2	1	0
2019	1	2	0	8	3.99	1	1	3	1	10		1		0	1		0	1	1		0	0	1	0	1	0	0
2019	2	1	0	0	1.92	0	1	6	0
2019	1	1	0	0	1.18	0	0	8	1	10		1		0	0		0	1	0		0	0	1	0	1	1	1
2019	2	1	0	0	1.1	0	2	2	0
2019	1	1	0	0	2.6	0	1	5	0
2019	2	1	0	0	1	0	1	11	0
2019	2	1	0	0	1	0	1	7	0
2019	1	1	0	1	4.14	0	2	2	0
2019	1	2	0	3	3.38	1	2	3	0
2019	1	1	0	0	3.24	0	1	6	0
2019	1	1	0	0	3.28	0	2	3	0
2019	2	2	0	7	3.1	1	2	1	1	8		1	1		0		0	1	0		0	1	0	1	0	0	1
2019	1	1	0	0	5	0	2	3	0
2019	1	2	0	1	2.77	0	1	5	1	8		1	0		0		0	0	0		0	0	0	1	1	0	1
2019	1	1	0	0	2.39	0	2	3	0
2019	1	1	0	0	3.43	0	2	4	0
2019	1	2	0	3	3.9	1	2	1	1	14
2019	1	1	0	1	2.24	0	0	2	0
2019	2	1	0	0	2.13	0	2	7	0
2019	1	1	0	0	3.94	0	2	2	0
2020	2	1	0	2	1.72	0	2	5	0
2020	1	1	0	1	3.59	0	2	2	1	8		1	0		0		1	1	0		0	0	0	0	1	1	1
2020	2	1	0	0	1.1	0	1	7	1	8		1	0		0		0	0	0		0	0	1	1	0	1	1
2020	1	1	9	1	2.9	0	2	3	0
2020	2	1	0	3	2.45	1	2	5	0
2020	1	2	0	25	3.71	1	2	1	1	5	0	1	1		1	0	0		1	0	0	0		0	0
2020	1	1	0	0	2.73	0	1	5	0
2020	1	2	0	10	3	1	2	1	1	8		1	0		1		0	1	1		0	0	0	0	1	0	0
2020	2	1	0	0	2.25	0	2	2	0
2020	2	1	0	0	3.31	0	1	5	0
2020	2	2	0	4	4.1	1	2	1	1	8		1	0		0		0	1	0		0	1	0	1	1	1	1
2020	2	1	0	0	3.78	0	1	9	0
2020	2	1	0	1	3.21	0	2	2	0
2020	1	1	0	1	2.59	0	2	5	0
2020	2	2	1	13	3	1	2	0	0
2020	1	2	0	6	3.23	1	2	1	0
2020	2	2	0	4	2	1	2	2	0
2020	2	2	0	22	4.42	1	1	5	0
2020	1	2	0	2	2.72	0	2	1	0
2020	1	1	0	0	2.6	0	2	1	0
2020	2	1	0	1	2.72	0	2	5	0
2020	2	1	0	1	3.14	0	1	7	0
2020	1	2	0	27	3.6	1	1	01/01/1800	0
2020	1	1	0	12	1.7	1	1	20	1	8		1	1		1		1	1	1		0	1	0	1	0	1	1
2020	1	1	0	0	4.2	0	1	6	1	8		1	1		1		0	1	1		0	1	0	1	1		1
2020	2	1	0	1	3.9	0	1	9	1	8		1	1		1		1	1	0		0	1	1	0	0	1	0
2020	1	2	0	2	3.5	0	2	2	1	4	0	1	0		0	0	0		0	0	0	0		1	1
2020	1	2	0	2	4.2	0	2		0
2020	1	1	0	0	3.93	0	2	4	0
2020	2	1	0	0	2.68	0	2	4	0
2020	1	1	0	0	1.99	0	2	4	0
2020	2	1	0	0	1.18	0	1	9	0
2020	2	1	0	2	3.82	0	2	4	0
2020	2	1	0	1	2.3	0	2	4	0
2020	2	1	0	6	3.5	1	1	12	0
2020	2	1	0	0	3.71	0	2	3	0
2020	2	2	0	11	3.5	1	1	24	1	10		1		1	1		0		1		0	1		0	0
2020	2	2	0	3	4.2	1	1	9	0
2020	2	1	0	0	3.55	0	1	5	0
2020	2	1	0	1	1.1	0	1	5	0
2020	1	1	0	1	0.91	0	0	1	1	7	0	1	1		1	0	0		0	0	0	0		0	1
2020	1	1	0	1	1.51	0	1	5	0
2020	1	2	0	3	2.6	1	2	5	0
2020	2	1	0	0	1	0	1	6	0
2020	2	2	0	7	3.69	1	2	4	0
2020	2	1	0	0	1.55	0	2	4	0
2020	2	1	0	15	3.1	1	1	41	0
2020	2	1	0	5	3.8	1	1	6	0
2020	2	2	0	4	3.99	1	2	1	0
2020	1	2	0	2	3	0	1	6	0
2020	2	1	0	19	3.21	1	2	22	0
2020	1	1	0	1	1.2	1	0	7	0
2020	2	1	0	0	0.91	0	0	3	0
2020	2	1	0	0	3.4	0	2	4	0
2020	1	1	0	0	3.19	0	2	4	0
2020	1	1	0	0	3.4	0	1	11	0
2020	2	1	0	0	1.94	0	1	15	0
2020	1	2	1	5	3.2	1	1	7	1	10		1	1	0	1		0		1		0	1		1	0
2020	1	2	0	3	3.9	1	1	3	1	8		1	0		1		0		0		0	1		1	0
2020	1	1	0	0	1.99	0	2	3	0
2020	2	2	0	3	3.9	1	2	3	0
2020	1	1	0	0	1.1	0	1	11	1	4	0	1	0			1	1		0	0	0	1
2020	2	1	0	0	3.4	0	1	16	1	10		1	1	0				1				0	1	1		1	1
2020	1	2	0	1	3.89	0	1	4	1	8		0	0					0				0	0	0		0
2020	1	2	0	2	3.71	0	1	4	1	8		1	0					0				1	0	1		0	1
2020	1	1	0	0	1.29	0	1	6	0
2020	1	1	0	0	3.8	0	2	4	0
2020	2	1	0	0	1	0	2	14	1	8		1			1		1		1		1	0		0	1
2020	1	1	0	0	0.95	0	1	11	0
2020	1	2	0	4	4.1	1	0	6	1	8		1			1		0		1		0	0		1	1
2020	2	2	0	3	3.96	1	1	11	0
2020	1	1	0	0	1.2	0	1	17	1	3	0	1	0		0	1	0		0	0	0	1		0	0
2020	2	1	0	0	3.99	0	2	2	0
2020	2	1	0	0	3.81	0	0	3	0
2020	1	1	0	0	3.5	0	0	5	0
2020	2	1	0	1	0.93	0	0	3	1	10		1	0	0	1		1		1		0	0		1	0
2020	2	1	0	5	1.4	1	1	6	0
2020	2	1	0	0	0.99	0	2	4	0
2020	1	1	0	0	3.7	0	1	16	1	4	0	1	1		1	0	0		0	0	0	0		1	1
2020	1	2	0	9	4.1	1	1	5	1	8		1						0				0	0	1		0	1
2020	2	2	0	5	3.93	1	1	7	1	11		1					1		0		0	0		1	1
2020	2	1	0	0	3.7	0	2	3	0
2020	1	2	0	3	3	1	1	3	1	8		1			1		0		0		0	1		1	1
2020	1	2	0	18	4.2	1	1	5	0
2020	2	1	0	0	1.47	0	1	17	1	3	0	0	0		1	0	0		0	0	0	0		0	0
2020	2	1	0	0	2.98	0	2	3	0
2020	2	1	0	0	1.3	0	1	46	1	4	0	1	0		1	1	1		0	0	0	1		0	0
2020	1	2	0	6	3.56	1	1	5	1	10		1	1	0	1		0		0		0	0		1	1
2020	1	2	0	2	3.9	0	0	0	0
2020	1	1	0	0	2.76	0	1	5	0
2020	1	2	0	8	4	1	2	2	0
2020	1	2	0	9	3.16	1	2	3	0
2020	1	2	0	28	4.91	1	1	9	0
2020	2	1	0	16	1.38	1	0	3	0
2020	2	1	0	3	2.33	1	1	17	0
2020	1	2	0	21	2.99	1	0	46	1	2	0	1	1		1	0	0		0	0	1	1		1	1
2020	2	1	0	11	1.15	1	1	4	1	8		1						1				0	0	1		1	1
2020	2	2	0	12	3	1	1	12	0
2020	1	2	0	3	3.7	1	1	6	1	8		1					0		0		0	0		1	0
2020	2	1	0	0	3.29	0	1	6	0
2020	1	2	0	3	3.76	1	1	5	1	8		1						0				0	0	1		0	1
2020	1	2	1	3	3.41	1	1	01/01/1800	0
2020	1	2	0	1	3	0	2	2	0
2020	2	1	0	0	1.5	0	0	31	1	1	0	1	0		0	1	0		0	0	0	1		1	1
2020	1	1	0	0	3	0	1	5	0
2020	1	2	0	3	3.23	1	2	2	1	8		1					1		0		0	0		1	1
2020	1	1	0	0	2.91	0	1	16	0
2020	2	1	0	7	0.96	1	2	8	1	4	0	1	0		0	0	0		1	0	0	1		1	1
2020	2	3	0	20	4.99	1	1	01/01/1800	1	9		1					0		0		0	1		0	1
2020	1	2	0	9	3.81	1	1	20	0
2020	2	2	0	13	4.2	1	1	6	1	10		1	1	0	1		0	1	0		0	1	1	0	1	1	1
2020	2	1	1	0	3.77	0	1	01/01/1800	0
2020	1	2	0	5	4	1	1	3	1	16		0	0		0		0	1	0		0	1	0	0	1	0	0
2020	2	2	0	12	3.3	1	2	4	0

## Sheet: 2018
SERIAL	HOME ADDRESS	FOLDER NUMBER	GENDER	DEPARTMENT	SPONSOR	RELIGION	AGE (DAYS)	BIRTH WEIGHT (Kg)	DIAGNOSIS	MORTALITY STATUS	MORTALITY DATE	NUMBER OF DAYS ON ADMISSION	CULTURE	ISOLATE	AK	AP	AMC	FEP	FOX	CTX	CR	CXM	CIP	CAZ	ERY	GM	IMP	MEM	LEV	TZP	TG	TS	VA	LM	LZ	PR	TE	CX	BA	ETP	RA	ROX	DAP	OXA	CC	P
1	Sakumono HNO MP Flat, block M	C8/013262	F	PEU	NE		12		x	Discharged			NBG (After 5 Days Incubation)
2	Atomic down	C8/003206	F	NICU	E		1	1.2	x	Discharged			Growth	Staphylococcus saprophyticus		R			S	R			S			S			S				S	S	S	S	S	R	S		S	S	S	S	S	S
3	Burma Camp	C8/005912	M	PEU	E		2		Neonatal jaundice	Discharged		2	NBG (After 5 Days Incubation)
4	Dansoman	C8/006391	M	PEU	E		3		x	Discharged		1	NBG (After 5 Days Incubation)
5	Off town	C8/006646	M	PEU	NE		5		x	Discharged		4	Growth	Micrococcus spp.		R			S	S			S			S			S				S	S	R	S	S	R	R		R	S	S	R	S	R
6	West Legon	C8/006661	F	PEU	NE		4		x	Discharged		3	NBG (After 5 Days Incubation)
7	Ablekuma	C8/003737	M	PEU	E		28		x	Discharged		2	NBG (After 5 Days Incubation)
8	Burma Camp	C8/007663	M	PEU	E		28		Sepsis	Discharged		3	NBG (After 5 Days Incubation)
9	Burma Camp	C8/005512	F	PEU	E		7		Neonatal jaundice	Discharged		5	NBG (After 5 Days Incubation)
10	Labadi	C8/014420	M	NICU	E		1	3.84	Severe birth asphyxia	Discharged		12	NBG (After 5 Days Incubation)
11	Adenta	C8/009662	M	NICU	E		1	2.525	x	Discharged		3	Growth	Corynebacterium matruchotii		R				S			S			S			S				R	R	S	S	R	R	R		S	R	S	R	R	R
12	Ashaley Botwe	C8/005011	M	PEU	NE		4		Neonatal jaundice	Discharged		4	NBG (After 5 Days Incubation)
13	Legon	C8/010002	M
14	Elwak Barracks block C	C8/015160	F	NICU	E		0	1.435	Prematurity	Discharged		3	Growth	Acinetobactor baumannii	S	R				S	S	S	S	S		S	S	S	S	S	S	S
15	America	C8/023069	F	NICU	NE		0	1.009	Meconium aspiration	Died		1
16	Burma Camp	C7/021933	M	PEU	E		21		Bronchiolitis	Discharged		1	NBG( After 5 Days Incubation)
17	Adenta	C8/029109	M	PEU	NE		12		Bronchopneumonia, pneumonia	Discharged		4	Growth	Staphylococcus epidermidis		R			S	S			S			R			S				S	S	S	R	R	R	R		S	S	S	R	S	R
18	HNO J391/3 Nungua	C8/029518	M	PEU	NE		21		Bilateral Hydrocoeles , bilateral inguinal hernia,without obstruction or gangrene	Discharged			NBG( After 5 Days Incubation)
19	Ofankor	C8/030211	M	PEU	NE		3		Mild moderate hemolytic neonatal jaundice	Discharged		10	Growth	Staphylococcus haemolyticus		R			S	R			S			S			S				R	R	S	R	R	S	R		S	S	S	R	S	S
20	Abelemkpe	C8/030754	M	PEU	NE		3		Neonatal seizures, neonatal sepsis	Died		2
21	HNOLascala Teshie	C8/031281	F	NICU	NE		12	1	Known asthmatic with acute asthmatic attack	Discharged			NBG( After 5 Days Incubation)
22	Navrongp	C8/031331	F	NICU	NE		0	3.25	Mild to moderate birth asphyxia, birth asphyxia	Discharged		2
23	Kotobabi	C8/031708	F	PEU	NE		4		Neonatal jaundice - simple	Discharged		4	NBG( After 5 Days Incubation)
24		C8/031720	M	PEU	NE			2	Intestinal obstruction	Discharged		3	NBG( After 5 Days Incubation)
25	Tema	C8/032545	F	PEU	NE		4		Neonatal jaundice	Discharged		3	NBG( After 5 Days Incubation)
26	Abeka bicos	C8/032579	M	PEU	NE		0		Hypoglycemia, newly diagnosed diabetes	Discharged		16	NBG( After 5 Days Incubation)
27	Taifa	C8/033738	M	PEU	NE		6		Neonatal jaundice - simple, Neonatal jaundice	Discharged		5	NBG( After 5 Days Incubation)
28	Pokuase	C8/034650	F	PEU	NE		2		Mild moderate hemolytic neonatal jaundice, Neonatal jaundice	Discharged		4	NBG( After 5 Days Incubation)
29	New Achimota ABC	C8/034651	M	PEU	NE		0		Neonatal sepsis, bacteria sepsis of new born	Discharged		2	NBG( After 5 Days Incubation)
30	Amasaman near st charles	C8/036322	M	PEU	NE		2		Neonatal jaundice, Neonatal sepsis, sepsis of cord in new born	Discharged		7	NBG( After 5 Days Incubation)
31	Pokuase	C8/037382	F	PEU	NE		7		Neonatal jaundice, Neonatal sepsis, Mild moderate hemoytic neonatal jaundice	Discharged		3	NBG( After 5 Days Incubation)
32	Madina	C8/037438	F	PEU	NE		2		Mild moderate hemolytic neonatal jaundice	Discharged		6	Growth	Staphylococcus hominis		S			S	S			S		S	S			S				S	S	S	S	S	S	R		S	S	S	S	S	S
33	HNO CD/C7 Agirganor salem estate	C8/037718	F	PEU	NE		9		Meningitis, neonatal seizures	Discharged		12	NBG( After 5 Days Incubation)
34	Ashaley Botwe nana krom	C8/038469	M	PEU	NE		8		Neonatal jaundice, Neonatal sepsis	Discharged		2	NBG( After 5 Days Incubation)
35	Dome	C8/038334	M	PEU	NE		15		Shock, sepsis, neonatal seizures	Discharged		17	NBG( After 5 Days Incubation)
36	Tabora	C8/038877	M	PEU	NE		10		Mild moderate hemolytic neonatal jaundice, Neonatal jaundice	Discharged		3	NBG( After 5 Days Incubation)
37	Anyaa market	C8/034051	M	NICU	NE		39	1.99	Prematurity at 34 wks, other preterm infants	Discharged		19	Growth	Streptococcus acidonimus		R			R	R			S		S	S			S				R	R	R	R	S	S	R		R	R	S	R	S	R
38	Amrahia	C8/038194	F	PEU	NE		15		Bacterial sepsis of new born	Discharged		4	Growth	Staphylococcus hominis		R			R	R			S		S	S			S				S	S	S	R	R	R	R		S	S	S	R	S	R
39	Haatso	C8/037767	M	NICU	NE		1	2.26	Bacterial sepsis of new born	Discharged		4
40	H/N0 875 Abel avenue east legon	C8/033356	F	POPD	NE		29		Valgus deformity, not elsewhere classified, left knee	Discharged			NBG( After 5 Days Incubation)
41	Lapaz near abeka motor way school	C8/040698	F	PEU	NE		2		Omphalitis of newborn with or without mild haemorhage, cord sepsis, intestinal obstruction	Discharged		0	NBG( After 5 Days Incubation)
42	Oyarifa	C8/036824	M	PEU	NE		10		Meningitis, neonatal seizures, electrolyte inbalance , bacterial meningitis	Discharged		17	Growth	Staphylococcus haemolyticus		R			S	S			R		S	S			S				S	S	S	S	R	R	R		S	S	R	S	S	S
43	Ablekuma fan milk near kankanka herbalist	C8/041134	F	PEU	NE		2		Neonatal jaundice - simple	Discharged		3	NBG( After 5 Days Incubation)
44	Lapaz flat top	C8/036061	M	PEU	NE		5		Asthma	Discharged		0	NBG( After 5 Days Incubation)
45	Frafraha	C8/042499	M	PEU	NE		2		Mild moderate hemolytic neonatal jaundice	Discharged		14	NBG( After 5 Days Incubation)
46	Kwabenya	C8/036043	F	PEU	NE		3		Bacterial sepsis of new born	Discharged		7	NBG( After 5 Days Incubation)
47	Oyarifa	C8/042768	F	PEU	NE		3		Mild moderate hemolytic neonatal jaundice, Neonatal jaundice,Neonatal sepsis	Discharged		2	NBG( After 5 Days Incubation)
48	Amasaman	C8/042749	M	PEU	NE		3		Mild moderate hemolytic neonatal jaundice	Discharged		7	Growth	Staphylococcus hominis		R			S	S			R		S	S			R				S	R	S	S	R	R	R		S	R	S	S	S	R
49	Bawaleshie	C8/035890	F	PEU	NE		13		Cord sepsis , neonatal jaundice	Discharged		3	NBG( After 5 Days Incubation)
50	H/NO 875 Abel avenue east legon	C8/033356	F	PEU	NE		15		Asthma	Discharged			Growth	CONS		R			S	R			R		R	R			S				S	R	S	S	R	S	S		S	R	S	R	S	R
51	Regimanuel estate farm road F33 Lashibi , G/A	C8/034294	F	NICU	NE		1	2.7	Mild to moderate birth asphyxia, neonatal respiratory disorders without ventilation, birth asphyxia	Discharged		2
52	Haatso	C8/033558	M	NICU	NE		1	3.365	Neonatal sepsis	Discharged
53	Ablekuma	C8/033647	F	PEU	NE		1		Bacterial sepsis of new born	Discharged		1	NBG (After 5 Days Incubation)
54	Ashiaman	C8/033380	F	PEU	NE		7		Neonatal jaundice	Discharged		2
55	LA	C8/033545	M	PEU	NE		7		Neonatal sepsis	Discharged		3	NBG (After 5 Days Incubation)
56	Burma Camp RSM quarters	C8/039844	F	PEU	NE		5		Neonatal jaundice - simple, Cord sepsis, neonatal jaundice	Discharged		2	NBG (After 5 Days Incubation)
57	Ablekuma	C8/040034	F	PEU	NE		3		Mild moderate hemolytic neonatal jaundice	Discharged		1	NBG (After 5 Days Incubation)
58	Ashanti region	C8/040444	M	PEU	NE		2		Mild moderate hemolytic neonatal jaundice, Neonatal jaundice	Discharged		1
59	H/NO 22BB Adenta near holly school	C8/040608	M	PEU	NE		5		Neonatal jaundice, Neonatal sepsis	Discharged		2	NBG (After 5 Days Incubation)
60	WA	C8/040812	F	PEU	NE		6		Neonatal sepsis, Congenital talipes equinovarus, lumbosacral myelomeningocele , meningitis	Discharged			Growth	Staphylococcus epidermidis		R			R	S			S		R	S			S				R	S	S	R	R	R	R		R	S	S	R	S	R

## Sheet: 2019
SERIAL	HOME ADDRESS	FOLDER NUMBER	GENDER	DEPARTMENT	SPONSOR	RELIGION	AGE (DAYS)	BIRTH WEIGHT (Kg)	DIAGNOSIS	MORTALITY STATUS	MORTALITY DATE	NUMBER OF DAYS ON ADMISSION	CULTURE	ISOLATE	AK	AP	AMC	FEP	FOX	CTX	CR	CXM	CIP	CAZ	ERY	GM	IMP	MEM	LEV	TZP	TG	TS	VA	LM	LZ	PR	TE	CX	BA	ETP	RA	ROX	DAP	OXA	CC	P
1	Ashaley Botwe	C9/012497	M	PEU	NE		3		Congenital pneumonia	Discharged		5	Growth	Acinetobacter baumannii	S	R	S	S		S	S	S	S	S		S	S	S	S	S	S	S
2	Ashongman Estate	C9/042713	F	NICU	NE		3	1.01	Mild-moderate haemolytic neonatal jaundice	Discharged		10	NBG (After 5 Days Incubation)
3	Roman Ridge	C9/000808	F	PEU	NE		9		Cord sepsis	Discharged		3	NBG (After 5 Days Incubation)
4	HNO B49 Ofankor Estate	C9/000802	M	PEU	NE		6		Neonatal sepsis	Discharged		2	NBG (After 5 Days Incubation)
5	TseAddo	C9/001160	M	PEU	NE		2		Bacterial sepsis of newborn	Discharged		7	Growth	Streptococcus mitis		R				S			S		S	R			S			R	R	S	S	R	R	R	R		R	R	R	R	R	R
6	Kasoa Adom Estate HNO AD91/10	C9/013259	F	PEU	NE		6		Cord sepsis, impetigo	Discharged		4	NBG (After 5 Days Incubation)
7	Roman Ridge	C9/000808	F	PEU	NE		21		Bacterial sepsis of newborn, ? Sepsis	Discharged		1	Growth	Staphylococcus aureus		R			S	R			S		R	S			S			R	R	R	S	S	S	S	S		S	R	R	R	R	R
8	Nima HNO E140/13	C9/013354	F	PEU	NE		7	2.6	Impetigo	Discharged		2	NBG (After 5 Days Incubation)
9	Antieku	C9/013382	M	PEU	NE		9	3.4	Bacterial sepsis of newborn	Discharged		5	NBG (After 5 Days Incubation)
10	Darkuman near Madison Guest House	C9/001799	F	PEU	NE		24	4.2	Bacterial sepsis of newborn	Discharged		6	Growth	Staphylococcus haemolyticus		R			R	R			R		R	R			R			S	S	S	R	R	R	R	R		S	R	S	R	S	S
11	Ashongman Estate	C9/002915	F	PEU	NE		27		Neonatal Jaundice, Severe Anaemia	Discharged		11	Growth	Staphylococcus epidermidis		R			R	R			R		R	R			R			S	R	S	S	R	R	R	R		S	R	S	R	R	S
12	Amrahia	C9/003601	F	PEU	NE		8		Neonatal Jaundice	Discharged		6	Growth	Streptococcus faecalis		R			R	R			S		R	S			S			R	R	S	R	R	R	R	R		R	R	R	R	R	R
13	Baatsona near Abrantie College	C9/003638	M	PEU	NE		7	3.6	Bacterial sepsis of newborn	Discharged		3	Growth	Gardnerella vaginalis		R			R	R			S		R	S			S			R	R	S	S	R	S		S		R	R	R	R	R	R
14	Ashaley Botwe, St Peters	C9/003615	M	NKRUMAH	NE		30	3.8	Consecutive management of surgery	Discharged		3	Growth	Streptococcus pneumoniae		R			R	S			S		R	R			S			R	R	S	S	R	S	S	S		R	R	R	R	R	S
15	Amasaman Ensakena	C9/003771	F	PEU	NE		3		Seizure disorders, ?Seizures, ?Neonatal Sepsis, ?Meningitis	Died	2019-02-03	2	NBG (After 5 Days Incubation)
16	Manjor HNO 62 AVA Street	C9/003782	F	PEU	NE		1		Septicaemia	Discharged		3	NBG (After 5 Days Incubation)
17	Accra Newtown HNO C100/E Angola	C9/003799	F	PEU	NE		1		Septicaemia	Discharged		6	NBG (After 5 Days Incubation)
18	Darkuman near Madison Guest House	C9/001799	F	PEU	NE		28	4.2	Bacterial sepsis of newborn	Discharged		6	NBG (After 5 Days Incubation)
19	Amrahia	C9/003601	F	PEU	NE		12		Neonatal Jaundice	Discharged		6	NBG (After 5 Days Incubation)
20	HNO E163/14 NIMA Near Central Mosque	C9/004018	F	PEU	NE		3		Neonatal Jaundice, Neonatal Sepsis	Discharged		3	NBG (After 5 Days Incubation)
21	Achimota Mile 7 Near the Post Office	C9/001326	M	PEU	NE		27	4.8	Neonatal sepsis	Discharged		14	Growth	Staphylococcus aureus		R			R	S			S		R	S			S			R	S	S	S	R	R	R	R		S	S	S	R	R	R
22	Ashaiman	C9/013457	F	PEU	NE		5		Mild-moderate haemolytic neonatal jaundice	Discharged		5	Growth	Staphylococcus epidermidis		R			S	S			S		S	S			R			R	R	S	R	R	S	R	R
23	Madina Redco Down	C9/013478	F	PEU	NE		2		Bacterial sepsis of newborn	Discharged		5	Growth	Staphylococcus epidermidis		R			R	S			S		R	S			S			R	R	S	S	S	R	R	R		S	S	S	R	R	R
24	Lapaz Nyamekye	C9/013483	F	PEU	NE		8		Mild-moderate haemolytic neonatal jaundice	Discharged		2	NBG (After 5 Days Incubation)
25	HNO 108 SCC	C9/005126	M	PEU	NE		7		Meningitis	Discharged		12	NBG (After 5 Days Incubation)
26	Dansoman Control	C9/005216	M	PEU	NE		11		Neonatal sepsis	Discharged		5	Growth	Staphylococcus capitis		R			S	S			R		S	R			S			S	S	S	S	R	R	R	R		S	S	S	R	S	R
27	Teshie	C9/002919	M	NICU	NE		22	2.835	Mild-moderate haemolytic neonatal jaundice	Discharged		5	NBG (After 5 Days Incubation)
28	Teshie	C9/005655	F	PEU	NE		10		Bacterial sepsis of newborn	Discharged		10	Growth	Staphylococcus epidermidis		R			S	R			R		R	R			S			S	R	R	S	R	R	R	R		S	R	S	S	S	S
29	Pokuase	C9/005653	M	PEU	NE		5		Neonatal Jaundice	Discharged		2	Growth	Micrococcus luteus		S			S	S			S		R	R			S			R	R	S	R	S	S	S	S		S	R	S	R	R	R
30	Dodowa	C9/005241	M	PEU	NE		14	2.4	Extreme immaturity	Discharged		5	NBG (After 5 Days Incubation)
31	Madina	C9/007428	F	PEU	NE		2		Neonatal Jaundice, Neonatal Sepsis	Discharged		4	Growth	Bacillus spp
32	New Bortianor Kasoa Road	C9/013699	M	PEU	NE		6		Mild-moderate haemolytic neonatal jaundice	Discharged		2	NBG (After 5 Days Incubation)
33	La	C9/012625	F	PEU	NE		12	2.3	Bacterial sepsis of newborn	Discharged		5	Growth	Staphylococcus epidermidis		R			S	S			S		S	S			S			S	S	S	S	S	S	R	R		S	S	S	S	S	S
34	Kasoa Near Church of Pentecost Milienium Estate	C9/007833	M	PEU	NE		9		Bacterial sepsis of newborn	Discharged		3	NBG (After 5 Days Incubation)
35	Madina	C9/007901	F	PEU	NE		2	2.5	Neonatal Jaundice, Neonatal Sepsis	Discharged		4	NBG (After 5 Days Incubation)
36	Haatso	C9/008031	M	PEU	NE		1		Infective gasteroenteritis with no dehydration, Abdominal Colic	Discharged		2	NBG (After 5 Days Incubation)
37	Kasoa-Kakraba Down	C9/008190	M	PEU	NE		13	3.7	Impetigo, Gasteroenteritis	Discharged		5	Growth	Staphylococcus epidermidis		R			R	R			S		S	R			S			R	R	S	S	R	S	S	R		R	R	S	R	S	R
38	Oyibi	C9/008299	F	PEU	NE		3		Neonatal Jaundice,Neonatal Sepsis of newborn	Discharged		5	NBG (After 5 Days Incubation)
39	Dodowa	C9/008402	F	PEU	NE		10		Mild-moderate haemolytic neonatal jaundice	Discharged		5	NBG (After 5 Days Incubation)
40	Dodowa	C9/008401	F	PEU	NE		10		Mild-moderate haemolytic neonatal jaundice	Discharged		5	NBG (After 5 Days Incubation)
41	Sowutuom	C9/008467	M	PEU	NE		10		Bacterial sepsis of newborn	DIScharged		3	Growth	Staphylococcus aureus		R			S	R			R		S	R			R			S	R	S	S		R				S		S	R	R	R
42	Madina Maye Hot	C9/008461	F	NICU	NE		4	1.145	Prematurity at 33weeks, Severe birth asphyxia, Other Preterm infants	Discharged		4	NBG (After 5 Days Incubation)
43	H/NO North Leegon	C9/008770	F	NICU	NE		1	1.9	Other Preterm Infants	Discharged		4	NBG (After 5 Days Incubation)
44	Lapaz, Flat Top	C9/008529	M	PEU	NE		5	4.1	Mild-moderate haemolytic neonatal jaundice	Discharged		1	NBG (After 5 Days Incubation)
45	HNO Dansoman 4 Dandi Lane	C9/009377	F	PEU	NE		20		Pneumonia, right breast abscess	Discharged		5	Growth	Staphylococcus epidermidis		S			S	S			S		R	S			S			S	R	S	R	S	S	R	S		S	S	S	R	S	S
46	Ashaley Botwe GD 2014398	C9/007632	M	PEU	NE		20	4.7	? Neonatal sepsis, Impetigo	Discharged		3	Growth	Staphylococcus epidermidis		R			R	R			S		R	R			S			R	R	S	S	S	R	R	R		R	S	S	R	R	R
47	XXXXXX	C9/009461	F	PEU	NE		2		Neonatal sepsis, neonatal jaundice.	Discharged		5	NBG (After 5 Days Incubation)
48	Pantang PNT	C9/009767	M	PEU	NE		9		Mild-moderate haemolytic neonatal jaundice	Discharged		1	NBG (After 5 Days Incubation)
49	Dodowa	C9/008401	F	PEU	NE		9		Mild-moderate haemolytic neonatal jaundice	Discharged		5	Growth	Staphylococcus aureus		S			S	S			S		R	S			S			R	R	S	S	R	S	R	S		S	S	R	R	R	R
50	Ashiye-Fulani	C9/009735	M	PEU	NE		3	4	Bronchiolitis	Discharged		15	NBG (After 5 Days Incubation)
51	Madina- Ashaley Botwe	C9/010041	F	PEU	NE		3	3.2	Encephalopathy	Discharged		6	NBG (After 5 Days Incubation)
52	Botwe	C9/010043	F	PEU	NE		9		Bacterial sepsis of newborn	Discharged		5	NBG (After 5 Days Incubation)
53	Mamobi	C9/010058	M	PEU	NE		3		Bacterial sepsis of newborn	Died	2019-03-30	1	NBG (After 5 Days Incubation)
54	Abokobi	C9/010070	M	PEU	NE		3		Mild-moderate haemolytic neonatal jaundice, Neonatal jaundice,?neonatal seosis	Discharged		9	NBG (After 5 Days Incubation)
55	Ashaiman Zainu	C9/010306	M	PEU	NE		1		Neonatal sepsis	Discharged		4	NBG (After 5 Days Incubation)
56	Frafraha	C9/014242	F	PEU	NE		7		Mild-moderate haemolytic neonatal jaundice	Discharged		2	Growth	Staphylococcus epidermidis		R			R	S			S		R	R			R			S	R	S	R	R	R	R	R		R	R	R	S	R	R
57	Ashaley Botwe Shop	C9/014269	F	PEU	NE		7		Malaria, ?sepsis, R/O UTI, Bacterial sepsis of newborn	Discharged		5	Growth	Staphylococcus aureus		S			R	R			S		R	S			S			R	R	S	S	R	S	S	S		S	S	S	S	S	S
58	Amasaman stadium road	C9014244	M	PEU	NE		10		Mild-moderate haemolytic neonatal jaundice	Discharged		1	NBG (After 5 Days Incubation)
59	Agborgba near light house church	C9/010757	M	PEU	NE		7		Other septicemia	Discharged		2	NBG (After 5 Days Incubation)
60	Haatso HNO 4 Rabbit	C9/010848	M	PEU	NE		2		Bacterial sepsis of newborn	Discharged		7	Growth	Staphylococcus aureus		R			R	R			S		R	R			S			S	R	R	R	R	R	R	R		R	R	S	R	R	R
61	Ofankor barrier HNO 6 Near Yawehs home	C9/011021	M	PEU	NE		3		Bacterial sepsis of newborn, Mild moderate hemolytic neonatal jaundice	Discharged		7	Growth	Staphylococcus aureus		R			S	S			S		R	R			R			S	R	S	S	R	R	R	R		S	S	R	S	R	R
62	Oyarifa	C9/010990	M	PEU	NE		6		Mild-moderate haemolytic neonatal jaundice	Discharged		3	NBG (After 5 Days Incubation)
63	HNO 13 East legon Abede Pele	C9/011139	F	PEU	NE		8	3.1	Bacterial sepsis of newborn	Discharged		2	NBG (After 5 Days Incubation)
64	Malejor	C9/011000	F	PEU	NE		5		Sepsis, ?focus	Discharged		3	NBG (After 5 Days Incubation)
65	Adenta	C9/011544	M	PEU	NE		18		Bacterial sepsis of newborn	Discharged		5	NBG (After 5 Days Incubation)
66	Agborbga Haatso	C9/014430	F	PEU	NE		5		Bacterial sepsis of newborn	Discharged		7	Growth	Bacillus spp
67	Mcarthy hill	C9/014525	F	PEU	NE		2		Mild-moderate haemolytic neonatal jaundice	Discharged		5	Growth	Staphylococcus aureus		R			S	S			S		R	S			S			R	S	S	S	R	R	R	R		S	S	S	R	S	R
68	Achimota	C9/014803	M	NICU	E		2	1.95	x	Discharged		1	NBG (After 5 Days Incubation)
69	Gbawe zero	C9/014789	F	PEU	NE		3		Bacterial sepsis of new born	Discharged		5	NBG (After 5 Days Incubation)
70	Achimota	C9/014749	M	Outside	NE		3		x	Discharged		1	NBG (After 5 Days Incubation)
71	Gbawe	C9/014894	M	PEU	NE		2	3.2	Bacterial sepsis of new born	Discharged		4	Growth
72	Pig farm	C9/014895	F	PEU	NE		11		Neonatal jaundice -simple	Discharged		2	Growth	Staphylococcus hominis		R			S	R			S		R	R			S			S		S	S	R	R	R	R		S	S	S	R	S	S
73	Pig farm	C9/014921	F	PEU	NE		11		Neonatal jaundice -simple	Discharged		2	NBG (After 5 Days Incubation)
74	Dome	C9/014909	F	PEU	NE		4		Cord sepsis, neonatal jaundice, neonatal sepsis,mild moderate hemolytic neonatal jaundice.	Discharged		2	Growth	Staphylococcus cohnii		R			S	R			R		R	S			S			R		R	S	S	S	R	S		R	R	S	R	R	R
75	Madina	C9/015194	M	PEU	NE		4		Mild modertae hemolyitic jaundice, anemia	Discharged		6	Growth	Staphylococus kloosii		R			S	R			R		R	S			S			S		S	S	R	S	S	S		S	S	S	S	S	R
76	Dome pillar 2	C9/015193	F	PEU	NE		9		Other preterm infants, mild moderate hemolytic neonatal jaundice	Discharged		11	NBG (After 5 Days Incubation)
77	Santa-Maria	C9/015458	F	PEU	NE		5	1.5	Mild-moderate haemolytic neonatal jaundice	Discharged		5	NBG (After 5 Days Incubation)
78	N2,Paa Bilaryea avenue,Adjringanor	C9/015477	M	PEU	NE		2		Neonatal jaundice -simple	Discharged		3	Growth	Staphylococcus hominis		R			R	R			S		R	R			S			R		S	S	R	S	R	R		S	R	R	R	R	R
79	Adenta Perez Chapel	C9/015614	M	PEU	NE		1		Septicemia	Discharged		1	NBG (After 5 Days Incubation)
80	Spintex	C9/015656	M	PEU	NE		10		Neonatal jaundice	Discharged		2	NBG (After 5 Days Incubation)
81	HNO B163/19 Busia Junction	C9/015742	F	PEU	NE		3	2.3	Neonatal jaundice, Neonatal sepsis	Discharged		3	NBG (After 5 Days Incubation)
82	Dome Pillar 2	C9/015193	F	PEU	NE		14		Other Preterm infant, Mild moderate hemolyitic neonatal jaundice	Discharged		11	Growth	Bacillus spp
83	Taifa	C9/015901	F	PEU	NE		0		Bacterial sepsis of new born, Birth asphyxia	Discharged		5	Growth	Staphylococcus hominis		S			R	S			S		R	S			S			R		S	S	S	S	S	S		S	S	S	R	S	S
84	Awoshie Market	C9/016278	M	PEU	NE		1		Neonatal Sepsis	Discharged		2	NBG (After 5 Days Incubation)
85	Abeka	C9/016753	M	PEU	NE		8		Neonatal jaundice, Mild-moderate haemolytic Neonatal jaundice	Discharged		8	NBG (After 5 Days Incubation)
86	Ebony Abelenkpe	C9/016534	F	PEU	NE		11		Malnutrition(Unspecified)	Died	2019-05-27		NBG (After 5 Days Incubation)
87	Ashaley Botwe Aben Wo Ha	C9/016739	F	PEU	NE		1		Neonatal Jaundice,Neonatal Sepsis of newborn	Discharged		4	Growth	Staphylococcus aureus		R			R	S			S		S	S			R			S	R	S	S	R	S	S	R		S	S	S	S	S	R
88	Madina	C9/016782	F	PEU	NE		5	2.5	Neonatal sepsis, Mild-moderate haemolytic neonatal jaundice	Discharged		8	NBG (After 5 Days Incubation)
89	Madina	C9/016782	F	PEU	NE		7	2.5	Neonatal sepsis, Mild-moderate haemolytic neonatal jaundice	Discharged		8	Growth	Staphylococcus epidermidis		R			R	S			S		R	S			S			S	R	S	R	R	R	R	R		R	S	R	R	R	R
90	Ashongman	C9/017110	M	PEU	NE		27		Neonatal sepsis	Discharged		7	Growth	Bacillus spp
91	Atomic Down	C9/017229	F	PEU	NE		7		Sepsis, ? Focus, Septicaemia	Discharged		9	NBG (After 5 Days Incubation)
92	Madina Estate	C9/017369	F	PEU	NE		2		Neonatal jaundice in a Hep B exposed baby, Cord Sepsis, Mild-moderate haemolytic neonatal jaundice	Discharged		2	NBG (After 5 Days Incubation)
93	Adenta	C9/040051	M	NICU	NE		0	2.1	Surgical expectant management	Discharged		1	NBG (After 5 Days Incubation)
94	Ablekuma	C9/017562	F	PEU	NE		6		Neonatal sepsis, Septicaemia	Discharged		3	NBG (After 5 Days Incubation)
95	Dzorwulu	C9/017586	M	PEU	NE		13	2	Neonatal sepsis, Septicaemia	Discharged		9	NBG (After 5 Days Incubation)
96	Blue Top Estate, Kasoa	C9/017911	F	PEU	NE		1		Neonatal sepsis, Septicaemia	Discharged		2	NBG (After 5 Days Incubation)
97	Dome	C9/015859	M	NICU	NE		18	1.375	Extreme immaturity	Discharged		10	NBG (After 5 Days Incubation)
98	Burma Camp	C9/017881	F	PEU	NE		21	2.8	Cardiac failure	Died	2019-07-02	28	Growth	Pseudomonas spp	S	R				S	R		S			S			S	R							S		S
99	Teiman	C9/018262	M	PEU	NE		2		Seizure disorders	Discharged		12	Growth	Enterococcus spp		R			S	R			S		R	S			S			S	R	R	S	R	R	R	S		R	R	S	R	S	R
100	Nima Alaska HNO 289/15	C9/018547	M	PEU	NE		7		Cord sepsis, Mild-moderate haemolytic neonatal jaundice	Discharged		3	NBG (After 5 Days Incubation)
101	Kasoa Budumburam Camp HNO265 Zone 4	C9/08545	M	PEU	NE		8		Mild-moderate haemolytic neonatal jaundice	Discharged		4	NBG (After 5 Days Incubation)
102	Kasoa Amanfrom	C9/018859	M	PEU	NE		27	4.2	Bacterial sepsis of newborn	Discharged		7	NBG (After 5 Days Incubation)
103	Pokuase near first stores	C9/018872	F	PEU	NE		4		Neonatal sepsis, Mild-moderate haemolytic neonatal jaundice	Discharged		5	NBG (After 5 Days Incubation)
104	Ashaley Botwe near Teachers Quarters	C9/019014	M	PEU	NE		6		Neonatal sepsis	Discharged		3	Growth	Streptococcus agalactiae		R			R	R			S		R	R			S			S	R	R	R	R	R	R	R		R	R	S	R	R	R
105	Kasoa	C9/041200	M	PEU	NE		3		Congenital pneumonia, ? Respiratory Distress Syndrome	Discharged		3	NBG (After 5 Days Incubation)
106	Dzowulu	C9/041121	M	NICU	NE		1	3.24	Neonatal Respiratory disorders without ventilation, Mild Birth asphyxia	Discharged		6	NBG (After 5 Days Incubation)
107	Roman Ridge	C9/000808	F	PEU	NE		21		Bacterial sepsis of new born	Discharged		1	Growth	Staphylococcus aureus		R			S	R			S		R	S			S			R	R	S	S	S	S	S	S		S	S	S	R	R
108	Nima HNO E140/13	C9/013354	F	PEU	NE		7	2.6	Impetigo	Discharged		2	NBG (After 5 Days Incubation)
109	Teiman Adenta	C9/041818	M	PEU	NE		1	2.9	Mild-moderate haemolytic neonatal jaundice	Discharged		5	Growth	Staphylococcus haemolyticus		R			S	R			S		S				R			R	S		S	S	R	R	R		S	S	S	R	S	R
110	Antieku	C9/013382	M	PEU	NE		9	3.4	Bacterial sepsis of new born	Discharged		5	NBG (After 5 Days Incubation)
111	Kasoa CP	C9/021506	M	NICU	NE		2	1.85	Premature baby, Other Preterm infant	Discharged		4	NBG (After 5 Days Incubation)
112	Malejor Oyibi Road	C9/008054	M	PEU	NE		2		Mild-moderate haemolytic neonatal jaundice	Discharged		3	Growth	Gardnerella vaginalis	S	R			S	S			S		R	S			S			S	R	S	S	R	S	S	S		S	R	S	R	R	R
113	Nsawam Doboro	C9/010379	M	PEU	NE		3		Neonatal Jaundice due to other excessive haemolysis	Discharged		1	Growth	Staphylococcus haemolyticus		R				R			S		S	R			R			R	S		S	R	R	R	R		S	R	S	R	S	R
114	Achimota Near the Achimota Secondary School	C9/016876	F	PEU	NE		3		Mild-moderate haemolytic neonatal jaundice	Discharged		2	NBG (After 5 Days Incubation)
115	Tema Comm 4 HNO C4	C9/015885	M	NICU	NE		0	1.45	Other Preterm Infants	Discharged		9	Growth	Staphylococcus epidermidis		R			R	R			S		R	R			S			S	R	S	S	R	R	R	R		R	R	S	R	R	R
116	Maamobi Near Accra Girls	C9/025567	F	PEU	NE		28	4.8	Consecutive management of surgery	Discharged		3	NBG (After 5 Days Incubation)
117	Kwabenya	C9/027441	F	PEU	NE		26		Neonatal sepsis, infective gastroenteritis with mild dehydration	Discharged		5	NBG (After 5 Days Incubation)
118	Ashongman	C9/028575	M	PEU	NE		5		Neonatal Jaundice	Discharged		3	NBG (After 5 Days Incubation)
119	Mamprobi HNO A252/5 Old Dansoman near Universal Academy	C9/029151	M	PEU	NE		6		Neonatal jaundice of other and nonspecific cause, Bacterial sepsis of newborn	Discharged		1	NBG (After 5 Days Incubation)
120	Pig Farm, Ebony Hotel	C9/029746	M	PEU	NE		6		Cord sepsis, Other neonatal disease	Discharged		2	NBG (After 5 Days Incubation)
121	Ashongman	C9/018140	M	PEU	NE		2		Neonatal Jaundice	Discharged		5	NBG (After 5 Days Incubation)
122	Kasoa Brigade	C9/019393	M	PEU	NE		3		Cord sepsis, neonatal septcaemia, neonatal infections	Discharged		4	Growth	Staphylococcus epidermidis		R			S	R			S		R	R			S			R	R	R		S	R	R	R		R	R	S	R	R	R
123	Trade Fair	C9/019569	F	PEU	NE		7		Cord sepsis, Septicaemia	Discharged		5	Growth	Staphylococcus epidermidis		R			R	R			S		S	S			S			S	R	S		R	R	R	R		S	R	S	R	R	R
124	Lashibi	C9/019846	F	NICU	NE		1	1.598	Other Preterm Infants	Died	2019-06-25	4	NBG (After 5 Days Incubation)
125	Teshie Adueme, Close to the MTN pole	C9/020113	M	PEU	NE		28		Bronchopneumonia	Discharged		8	NBG (After 5 Days Incubation)
126	Gbawe, Bulem Sonitra	C9/019986	F	PEU	NE		18		Mild-moderate haemolytic neonatal jaundice	Discharged		10	Growth	Staphylococcus saprophyticus		R			R	R			S		R	S			S			S	R	S		R	S	R	S		S	S	S	R	R	R
127	Madina, Zongo lane	C9/020112	F	PEU	NE		25		Pneumonia	Discharged		6	Growth	Staphylococcus epidermidis		R			R	R			S		R	S			S			R	R	R		S	S	R	R		R	R	R	R	R	R
128	Kasoa Amanfrom	C9/020588	M	PEU	NE		10		Other bacterial Meningitis, ? Meningitis	Discharged		6	Growth	Staphylococcus hominis		R			R	R			S		R	S			S			R	R	S		S	S	R	R		R	R	S	R	R	R
129	Taifa HNO 26	C9/018046		PEU	NE		21		R/O Bronchiolitis, Bronchopneumonia	Discharged		5	Growth	Staphylococcus epidermidis		R			S	R			S		R	R			S			S	S	S		R	R	R	S		S	R	S	R	S	S
130	Lapaz-Flat Top	C9/031448	M	PEU	NE		9		Mild-moderate haemolytic neonatal jaundice, Neonatal jaundice, sepsis	Discharged		2	NBG (After 5 Days Incubation)
132	North Dzuwulu Red Cross HQ	C9/032329	F	PEU	E		4		x	Discharged		2	NBG (After 5 Days Incubation)
133	Sowutuom	C9/031659	M	PEU	NE		24		Neonatal sepsis	Discharged		3	NBG (After 5 Days Incubation)
134	Kasoa ACC	C9/033081	M	NICU	NE		1	1.87	Other Preterm Infants	Discharged		4	NBG (After 5 Days Incubation)
135	Madina UN	C9/033191	F	PEU	NE		2		Mild-moderate haemolytic neonatal jaundice	Discharged		3	NBG (After 5 Days Incubation)
136	Nima	C9/033236	F	NICU	NE		0	3.57	Meconium staining at risk of sepsis, neonatal septicaemia neonatal infections	Discharged		2	NBG (After 5 Days Incubation)
137	HNO 11 A line junction Kwabenya	C9/033273	F	NICU	NE		1	1.625	Birth weight abnormalities, prematurity 32wks+3days	Discharged		9	Growth	Micrococcus lylae		R			S	R			R		R	R			R			R	R	S	S	R	R	R	R		S	R	S	R	S	R
138	Dodowa	C9/032108	F	NICU	NE		12	1.2	Other Preterm Infants, Prematurity	Discharged		18	NBG (After 5 Days Incubation)
139	Pantang junction	C9/033561	M	PEU	NE		6		Neonatal jaundice, Mild-moderate haemolytic Neonatal jaundice	Discharged		1	NBG (After 5 Days Incubation)
140	Lashibi community 16	C9/033613	M	NICU	NE		6	1.545	Premature baby, at risk of sepsis, Other Preterm infant, resolved neonatal jaundice	Discharged		6	NBG (After 5 Days Incubation)
141	Lashibi community 16	C9/033614	F	NICU	NE		6	1.775	Premature baby, at risk of sepsis, Other Preterm infant, resolved neonatal jaundice, Respiratoy Distress Syndrome	Discharged		6	NBG (After 5 Days Incubation)
142	Asorfa	C9/033719	M	NICU	NE		0	3.025	Other neonatal hypoglycemia, hyper osmolar nonketotic hyperglycemia	Discharged		3	Growth	Staphylococcus epidermidis		R			S	R			S		R	R			S				R	S	R	R	R	R	R		R	S	S	R	S	R
143	HNO B42/29 North Kaneshie	C9/033948	F	NICU	NE		1	3.56	Diarrhoea and vomiting	Discharged		1	NBG (After 5 Days Incubation)
144	Gbawe	C9/034019	F	NICU	NE		1	1.54	Other Preterm Infants, Prematurity at 36wks	Discharged		14	NBG (After 5 Days Incubation)
145	Agbogba	C9/019804	M	PEU	NE		7		Pharyngitis	Discharged		3	NBG (After 5 Days Incubation)
146	Dome	C9/034842	M	NICU	NE		1	3.195	Birth asphyxia, dehydration of new born, neonatal respiratory disorders	Discharged		3	Growth	Staphylococcus epidermidis		R			S	S			S		R	S			S			S	R	S	S	R	S	R	R		R	R	S	S	R	R
147	MCarthy hill	C9/034912	F	PEU	NE		2		Bacterial sepsis of new born	Discharged		2	Growth	Rhodococcus equi		R			R	S		R	S		R	S			S			R	S	R	S	R	R	R	R		S	S	R	R	S	R
148	Awudome Estate	C9/034910	M	NICU	NE		0	4.08	Neonatal hypoglycemia secondary to maternal GDM, other neonatal diseases	Discharged		3	NBG (After 5 Days Incubation)
149	Abelenkpe	C9/034940	M	NICU	NE		0	3.575	Other neonatal hypoglycemia, hyper osmolar nonketotic hyperglycemia, bacterial sepsis of new born	Discharged		2	NBG (After 5 Days Incubation)
150	Kasoa Ofankor	C9/034958	F	NICU	NE		1	0.84	Prematurity at 28 weeks gestation respiratory distress syndrome, at risk of sepsis, extreme immaturity	Discharged		30	NBG (After 5 Days Incubation)
151	Dome Pillar 2	C9/034973	M	NICU	NE		0	2.77	Severe birth asphyxia, at risk of sepsis	Discharged		7	NBG (After 5 Days Incubation)
152	Sch Junction Ashaley Botwe	C9/035019	F	NICU	NE		0	2.325	Other Preterm Infants	Discharged		2	NBG (After 5 Days Incubation)
153	Alajo, Near MTN office	C9/035137	M	NICU	NE		1	1.495	Premature baby, at risk of sepsis, Septicimea, Other Preterm infant.	Discharged		10	NBG (After 5 Days Incubation)
154	Adenta Down	C9/035404	M	NICU	NE		0	2.62	Severe birth asphyxia	Discharged		5	NBG (After 5 Days Incubation)
155	Ablekuma Joman	C9/035293	M	NICU	NE		0	2.23	Prematurity at 33 weeks, respiratory distress syndrome, at risk of sepsis, other preterm infants	Discharged		3	Growth	Staphylococcus xylosus		R			S	R			R		R	S			R			S	S	R	S	R	R	R	R		S	S	S	R	S	S
156	Atomic Down	C9/035598	F	NICU	NE		0	2.755	Neonatal respiratory disorders without ventilation, Birth asphyxia, neonatal jaundice, ?birth asphyxia, mild-moderate haemolytic jaundice	Discharged		3	NBG (After 5 Days Incubation)
157	Agape Ablekuma	C9/035395	M	NICU	NE		1	2.75	Congenital pneumonia, pneumonia	Discharged		4	NBG (After 5 Days Incubation)
158	HNO Agekpe	C9/035618	F	NICU	NE		0	2.47	Other Preterm Infants, Prematurity at 34wks, ? Respiratory distress syndrome	Discharged		3	NBG (After 5 Days Incubation)
159	Accra New Town	C9/035625	F	PEU	NE		4		Cardiac failure	Died		19	NBG (After 5 Days Incubation)
160	Sapeiman	C9/035436	M	NICU	NE		1	3.61	At risk of sepsis, neonatal respiratory disorders without ventilation, birth asphyxia	Discharged		4	NBG (After 5 Days Incubation)
161		C9/035757	M	NICU	NE		0	2.645	Neonatal respiratory disorders without ventilation, birth asphyxia, congenital pneumonia, Transient tachypnoea of newborn	Discharged		3	NBG (After 5 Days Incubation)
162	Madina	C9/035793	M	NICU	NE		0	1.515	Other Preterm Infants	Discharged		10	Growth	Staphylococcus lentus		R			S	R			S		R	R			S			R	R	R	S	R	R	R	R		S	R	R	R	R	R
163	El-wak officers mess	C9/035959	F	NICU	NE		0	0.745	Prematurity at 25 weeks, respiratory distress syndrimme and other preterm infants	Discharged		2	Growth	Corybacterium jelkeium		R			S	R			R		R	R			S			R	R	R	S	R	R	R	R		R	R	R	R	R	R
164		C9/035997	M	NICU	NE		0	2.04	Mild birth asphyxia, neonatal respiratory disorders without ventilation, birth asphyxia	Discharged		4	NBG (After 5 Days Incubation)
165	East Legon	C9/036003	M	NICU	NE		1	2.505	Moderate birth asphyxia, neonatal respiratory disorders without ventilation, birth asphyxia	Discharged		4	NBG (After 5 Days Incubation)
166	Teshi twui bleoo	C9/036035	F	NICU	NE		0	2.26	Neonatal aspiration of meconium, RVI exposed, Septicemia	Discharged		4	NBG (After 5 Days Incubation)
167		C9/036279	F	PEU	NE		3	2.7	Neonatal jaundice , mild hemolytic neonatal jaundice	Discharged		1	Growth	Staphylococcus epidermidis		R			S	S			S		R	S			S			S	R	S	S	R	S	R	R		R	S	S	R	R	R
168	HNO 62/10, Maamobi	C9/036350	F	NICU	NE		0	0.92	Other Preterm Infants, Severe birth asphyxia	Died		0	NBG (After 5 Days Incubation)
169	Dodowa	C9/036400	M	NICU	NE		0	2.635	Severe Pneumonia, congenital pneumonia	Discharged		3	NBG (After 5 Days Incubation)
170	Botwe	C9/036427	F	NICU	NE		0	3.09	At risk of sepsis, neonatal respiratory disorders without ventilation, birth asphyxia	Discharged		4	NBG (After 5 Days Incubation)
171	Tabora	C9/036338	M	NICU	NE		1	1.19	Other Preterm Infants, Prematurity at 28wks gestation, respiratory distress syndrome	Discharged		12	NBG (After 5 Days Incubation)
172	Madina Post Office	C9/036508	M	PEU	NE		17		Neonatal jaundice -simple, ? Neonatal sepsis sec to circumcision	Discharged		2	NBG (After 5 Days Incubation)
173	Adenta	C9/036659	F	PEU	NE		7	2.5	Neonatal jaundice -simple, ? Neonatal Jaundice	Discharged		3	NBG (After 5 Days Incubation)
174	Kwashiman	C9/036469	F		NE		2		At risk of sepsis				NBG (After 5 Days Incubation)
175	Pokuase	C9/036843	F	PEU	NE		3		Bacterial sepsis of new born, Mild-moderate hemolytic neonatal jaundice, bacterial sepsis of new born.	Discharged		6	Growth	Bacillus spp
176	Legon	C9/037013	M	PEU	NE		5		Mild-moderate haemolytic neonatal jaundice, cord sepsis	Discharged		2	NBG (After 5 Days Incubation)
177	HNO Oyibi	C9/037098	M	PEU	NE		3		Neonatal jaundice, neonatal sepsis	Discharged		2	NBG (After 5 Days Incubation)
178	Ashongman	C9/037130	M	PEU	NE		0	1.515	? Acute chest syndrome, severe anemia, ? Sepsis, anemian <12years	Discharged		5	NBG (After 5 Days Incubation)
179	Teshie	C9/037136	F	NICU	NE		2	2.9	Neonatal jaundice from other and unspecified causes, severe hemolytic neonatal jaundice/ kernicteres, hemolytic disease of fetus or newborn	Discharged		7	Growth	Staphylococcus epidermidis		R			S	S			S		R	S			S			S	R	S	R		S	R	R		R	S	S	R	R	R
180	Pig farm	C9/037140	F	NICU	NE		2	2.23	Neonatal jaundice from other and unspecified causes, neonatal jaundice of other and non-specific cause.	Discharged		4	NBG (After 5 Days Incubation)
181	North Kaneshi	C9/037155	M	PEU	NE		3	2.42	Septicemia, mild-moderate hemolytic neonatal jaundice, neonatal jaundice	Discharged		1	NBG (After 5 Days Incubation)
182	Kasoa Feter Kakraba	C9/037286	F	NICU	NE		0	3.06	Prematurity at 35 weeks, other predetermined infants	Discharged		4	NBG (After 5 Days Incubation)
183	Ablekuma Agape	C9/037162	M	NICU	NE		0	1.152	Bacterial sepsis of newborn, neontal aspiration of meconium, at risk of sepsis	Discharged		4	NBG (After 5 Days Incubation)
184	Amasaman	C9/037170	M	NICU	NE		0	3.43	Neonatal Respiratory disorders without ventilation, Birth asphyxia, Moderate Birth asphyxia, caput succedeneum	Discharged		21	Growth	Staphylococcus epidermidis		R			R	S			S		R	R			S			S	S	S	S	S	R	R	R		S	S	S	R	R	R
185	LE	C9/037019	M	NICU	NE		0	1	Neonatal respiratory disorders without ventilation, birth asphyxia, pneumonia, mild birth asphyxia, congenital pneumonia.	Discharged		5	NBG (After 5 Days Incubation)
186	HNO Adenta	C9/037748	M	NICU	NE		0	1.55	Other Preterm Infants, Prematurity at 34wks, ? Respiratory distress syndrome	Discharged		20	NBG (After 5 Days Incubation)
187	Top days Gbawe	C9/037838	F	NICU	NE		0	1.1	Prematurity at 34 weeks ,meconium aspiration, respiratory distress syndrome ,other preterm infants	Discharged		5	Growth	Staphylococcus epidermidis		R			S	S			S		S	R			S			S	R	S	S	R	R	R	R		R	R	S	R	S	S
188	Kwabenya	C9/037960	M	NICU	NE		1	3.1	Neonatal Sepsis	Discharged		12	NBG (After 5 Days Incubation)
189	Legon East	C9/038017	M	NICU	NE		3	2.73	Neonatal jaundice -simple, Neonatal Jaundice	Discharged		4	NBG (After 5 Days Incubation)
190	HNO Lashibi	C9/038176	F	NICU	NE		0	3.12	Neonatal respiratory disorders without ventilation, birth asphyxia, congenital pneumonia, mild birth asphyxia.	Discharged		5	Growth	Micrococcus luteus		R			S	R			S		R	S			S			S	R	S	S	S	S	R	S		R	R	S	R	S	R
191	Swedro	C9/038371	M	NICU	NE		9	1.275	Oher preterm infants, other respiratory disorders, prematurity at 29 weeks, respiratory distress syndrome,neonatal jaundice, mild-moderate hemolytic neonatal jaundice	Discharged		7	Growth	Staphylococcus aureus		R			S	R			S		R	S			S			S	R	S	S	S	S	R	R		R	S	S	R	R	R
192	Achimota	C9/038839	M	NICU	NE		0	2.385	Congenital pneumonia, oderate birth asphyxia, birth asphyxia, pneumonia, mild-moderate hemolytic neonatal jaundice	Discharged		9	NBG (After 5 Days Incubation)
193	Lapaz	C9/038886	F	NICU	NE		1	2.25	Congenital pneumonia, pneumonia, neonatal respiratory disorders without respiratory birth asphyxia	Discharged		3	NBG (After 5 Days Incubation)
194	HNO Amahare	C9/038894	M	NICU	NE		0	4.42	Hypoglycemia, unspecified RVI Exposed,marcosomia, bacterial sepsis of newborn	Discharged		3	NBG (After 5 Days Incubation)
195	Pigfarm,C 1069	C9/039449	F	NICU	NE		1	1.22	Prematurity at 35weeks plus 6days, at risk of hypoglycemia, other preterm infants	Discharged		1	NBG (After 5 Days Incubation)
196	Pig farm C 1062	C9/039447	M	NICU	NE		1	1.01	Other preterm nfants, prematurity at 36 weeks,at risk of hypoglycemia	Discharged		1	NBG (After 5 Days Incubation)
197	Labadi	C9/039275	F	NICU	NE		0	2.74	Mild-moderate hemolytic neonatal jaundice, meconium aspiration, ?neonatal jaundice	Discharged		3	Growth	Staphylococcus epidermidis		S			S	R			S		R	S			S			R	R	R	S	R	S	R	R		R	S	S	R	R	R
198	Agyingano	C9/039852	F	PEU	NE		5		Mild-moderate hamolytic neonatal jaundice, ?neonatal sepsis			1	NBG (After 5 Days Incubation)
199	Dansoman Asoredanho	C9/039722	M	PEU	NE		0		bacterial cinjuctivitis, neonatal sepsis	Discharged		8	Growth	Staphylococcus haemolyticus		R			R	R			S		R	R			S			R	S	R	S	R	R	R	R		S	S	R	R	S	R
200	Abelenkpe	C9/039890	M	PEU	NE		21		Cephahematoma due to birth injury, neonatal sepsis, bacterial sepsis of new born	Discharged		6	Growth	Staphylococcus epidermidis		R			R	R			S		S	S			S			S	R	R	S	R	R	R	S		R	S	R	R	R	R
201	Awoshie	C9/039891	M	PEU	NE		1		?Neonatal sepsis, bacterial sepsis of newborn	Discharged		1	NBG (After 5 Days Incubation)
202	Madina maye hot near social welfare	C9/039914	F	NICU	NE		0	1.92	Other preterm infants, prematurity at 35 weeks, at risk of sepsis	Discharged		6	NBG (After 5 Days Incubation)
203	Mamprobi	C9/039693	M	NICU	NE		0	2.41	Congenital Pneumonia, Pneumonia	Discharged		5	NBG (After 5 Days Incubation)
204	Ammasaman near comm. Love church	C9/040244	F	NICU	NE		0	1.523	Neonatal respiratory disorders without ventilation, birth asphyxia	Discharged		1	NBG (After 5 Days Incubation)
205	Dome	C9/040427	M	PEU	NE		8		Neonatal jaundice simple, neonatal jaundicesec G6PD, neontal jaundice secABO incompatibility	Discharged		3	Growth	Rothia mucilaginosa		R			S	R			S		R	R			S			S	R	S	S	S	S	R	R		R	S	S	S	S	S
206	Adenta	C9/039914	F	NICU	NE		0	2	Other preterm infants, prematurity at 34 weeks,at risk of sepsis	Discharged		6	NBG (After 5 Days Incubation)
207	Kasoa American Town	C9/040191	M	NICU	NE		0	1.18	0ther preterm infants	Died	2019-12-12	9	Growth	Micrococcus kristinae		R			S	S			S		R	S			S			S	R	S	S	R	S	R	R		R	S	S	R	R	R
208	Pantang	C9/041176	F	NICU	NE		0	1.101	Prematurity at 36 weeks	Discharged		2	NBG (After 5 Days Incubation)
209	HNO Sapeiman	C9/041189	M	NICU	NE		0	2.603	Neonatal respiratory disorders without ventilation ,birth asphyxia, mild birth asphyxia, well child.	Discharged		5	NBG (After 5 Days Incubation)
210	HNO Oyarifa	C9/041192	F	NICU	NE		0	1	Other preterm infants, neonatal respiratory disorders without ventilation birth asphyxia, respiratory distress syndrome	Discharged		11	NBG (After 5 Days Incubation)
211	Agyingano	C9/041174	F	NICU	NE		0	1	Other Preterm Infants	Discharged		7	NBG (After 5 Days Incubation)
212	Madina	C9/041204	M	NICU	NE		1	4.1	Mild birth asphyxia, neonatal respiratory disorders without ventilation, birth asphyxia	Discharged		2	NBG (After 5 Days Incubation)
213	Kasoa	C9/041200	M	PEU	NE		3		Pneumonia, ?respiratory distress syndrome,congenital pneumonia	Discharged		3	NBG (After 5 Days Incubation)
214	Dworwulu	C9/041121	M	NICU	NE		0	3.24	Neonatal Respiratory disorders without ventilation birth aspyxia, Mild Birth asphyxia	Discharged		6	NBG (After 5 Days Incubation)
215	Accra New Town	C9/041668	M	NICU	NE		0	3.28	Transient tachypoea of new born,neonatal respiratory disorder without ventillation, birth asphyxia	Discharged		3	NBG (After 5 Days Incubation)
216	Botwe Lakeside	C9/041790	F	PEU	NE		7	3.1	Impetigo, neonatal jaundice simple	Discharged		1	Growth	Staphylococcus haemolyticus		R			R	S			S		R	S			S			R	S	S	S	R	R	R	S		S	S	S	R	S	R
217	Ashale Botwe Lakeside	C9/041766	M	NICU	NE		0	5	Mild birth asphyxia, neonatal respiratory disorders without ventilation, birth asphyxia	Discharged		3	NBG (After 5 Days Incubation)
218	Adenta Teiman	C9/041818	M	PEU	NE		1		Mild-moderate haemolytic neonatal jaundice	Discharged		5	Growth	Staphylococcus haemolyticus		R			S	S			S		S	S			S			S	S	S	S	R	R	R	R		S	S	S	R	S	R
219	Bubuashi	C9/041931	M	NICU	NE		0	2.39	Moderate birth asphyxia, prematurity at 35 weeks +6 days, birth asphyxia, other preterm infants	Discharged		3	NBG (After 5 Days Incubation)
220	HNO 14 Macroni street Adenta housing down	C9/041983	M	NICU	NE		0	3.425	Meconium aspiration, mild birth asphyxia, ?congenital heart disease, neonatal respiratory disorders withoy ventilation birth asphyxia	Discharged		4	NBG (After 5 Days Incubation)
221	Achimota	C9/042016	M	PEU	NE		3		Neonatal sepsis, neonatal jaundice, R/O Cord sepsis,mild- moderate hemolytic neonatal jaundice	Discharged		1	Growth	Bacillus spp
222	Amasaman	C9/042441	M	NICU	NE		1	2.235	Moderate birth asphyxia, neonatal respiratory disorders without ventilation, birth asphyxia	Discharged		2	NBG (After 5 Days Incubation)
223	Teshie	C9/042430	F	NICU	NE		0	2.125	Prematurity at 34 weeks, other preterm infants	Discharged		7	NBG (After 5 Days Incubation)
224	Madina	C9/042719	M	NICU	NE		0	3.935	Pneumonia, congenital pneumonia	Discharged		2	NBG (After 5 Days Incubation)

## Sheet: 2020
SERIAL	HOME ADDRESS	FOLDER NUMBER	GENDER	DEPARTMENT	SPONSOR	RELIGION	AGE (DAYS)	BIRTH WEIGHT (Kg)	DIAGNOSIS	MORTALITY STATUS	MORTALITY DATE	NUMBER OF DAYS ON ADMISSION	CULTURE	ISOLATE	AK	AP	AMC	FEP	FOX	CTX	CR	CXM	CIP	CAZ	ERY	GM	IMP	MEM	LEV	TZP	TG	TS	VA	LM	LZ	PR	TE	CX	BA	ETP	RA	ROX	DAP	OXA	CC	P
1	H/NO B4/16 DANSOMAN ASOREDANHO	C9/043049	FEMALE	NICU	NE		2	1.72	Other preterm infant, prematurity at 35 weeks + 5 days	Discharged		5	NBG (After 5 Days Incubation)
2	GPS-GM-008-3379 MADINA ESTATE	C9/043056	MALE	NICU	NE		1	3.59	Caput succedaneum, mild-moderate birth asphyxia, neonatal rerspiratory disorders without ventilation birth asphyxia.	Discharged		2	Growth	Staphylococcus epidermidis		R			S	S			R		R				S			S	S	S	S	R	S	S	R		S	S	S	R	R	R
3	H/NO WESLLAND	C9/043089	FEMALE	NICU	NE		0	1.1	Severe Birth asphyxia, neonatal respiratory disorder without ventilation birth asphyxia.	Discharged		7	Growth	Staphylococcus epidermidis		R			S	S			S		S				S			S	R	S	S	S	R	S	S		R	R	S	R	R	R
4	HAATSO	D0/043233	MALE	NICU			1	0	Mild birth aspyxia, neonatal respiratory disorder without ventialation birth asphyxia.	Discharged		3	NBG (After 5 Days Incubation)
5	H/NO B4/16 DANSOMAN ASOREDANHO	C9/043031	FEMALE	NICU	NE		3	2.445	Other preterm infant, prematurity at 35 weeks + 5 days	Discharged		5	NBG (After 5 Days Incubation)
6	EAST LEGON AROUND AMERICAN HOUSE, 3 LAVENDER STREET	C9/041678	MALE	PEU	NE		25	3.71	Coryza, ? Neonatal sepsis	Discharged		1	Growth	Moraxella catarrhalis	S	R				R	R		S			R			S	R		S					S	S	S
7	DANSOMAN	D0/000815	MALE	NICU	NE		0	2.731	Neonatal respiratory disorder without ventialation birth asphyxia, mild birth asphyxia.	Discharged		5	NBG (After 5 Days Incubation)
8	EASTERN REGION- NSAWAM	D0/000730	MALE	PEU	NE		10	0	Bilirubin encephalopathy, mild-moderate hemolytic neonatal Jaundice.	Discharged		1	Growth	Staphylococcus haemolyticus		R			S	R			S		R	R			S			S	S	S	S	R	S	R	R		S	S	S	S	S	S
9	AKWETEMAN	D0/000745	MALE	NICU	NE		1	1.7	Other preterm infant	Discharged		20	NBG (After 5 Days Incubation)
10	ACHIMOTA	D0/000942	FEMALE	NICU	NE		0	2.245	Prematurity at 36 weeks, Transient tachypnoea of new born, other preterm infant.	Discharged		10	NBG (After 5 Days Incubation)
11	H/NO OYARIFA ACCRA	D0/001193	FEMALE	NICU	NE		0	3.305	Neonatal sepsis	Discharged		5	NBG (After 5 Days Incubation)
12	ASHOMA ESTATE FIRST JUNCTION	D0/001345	FEMALE	PEU	NE		4	0	Neonatal Jaundice	Discharged		1	Growth	Staphylococcus epidermidis		R			S	S			S		R	S			S			R	S	S	S	R	R	R	R		S	S	S	R	R	R
13	POKUASE ABENKWAN	D0/001359	FEMALE	NICU	NE		0	3.775	Neonatal respiratory disorder without ventialation birth asphyxia, birth asphyxia.	Discharged		9	NBG (After 5 Days Incubation)
14	BANANA INN	D0/001275	FEMALE	NICU	NE		1	3.21	Congenital Pneumonia	Discharged		2	NBG (After 5 Days Incubation)
15	OMANJOR	D0/001373	MALE	NICU	NE		1	2.59	Moderate birth asphyxia, at risk of sepsis, Bacterial sepsis of newborn, neonatal respiratory disorder without ventilation.	Discharged		5	NBG (After 5 Days Incubation)
16	5 BN BLOCK C RN68	D0/001435	FEMALE	PEU	E		13	3		Discharged		0	NBG (After 5 Days Incubation)
17	PILLAR 2 HOLY TRINITY GEUST HOUSE	D0/001487	MALE	PEU	NE		6	0	Neonatal Jaundice	Discharged		1	NBG (After 5 Days Incubation)
18	TRATRA HILL	D0/001514	FEMALE	PEU	NE		4	2	Neonatal sepsis, mild-moderate hemolytic neonatal jaundice.	Discharged		2	NBG (After 5 Days Incubation)
19	PIGFARM	D0/001570	FEMALE	PEU	NE		22	0	Pneumonia	Discharged		5	NBG (After 5 Days Incubation)
20	LAKESIDE	D0/001330	MALE	PEU	NE		2	2.72	Neonatal Jaundice	Discharged		1	NBG (After 5 Days Incubation)
21	AMASAMAN	D0/001668	MALE	NICU	NE		0	2.598	Neonatal Jaundice of other and non-specific cause, at risk of hypoglycemia.	Discharged		1	NBG (After 5 Days Incubation)
22	OYARIFA OWUSU ANSAH	D0/001844	FEMALE	NICU	NE		1	2.72	Neonatal respiratory disorder without ventilation birth aspyxia, mild-moderate birth asphyxia, meconium stained liquor	Discharged		5	NBG (After 5 Days Incubation)
23	H/NO? NA/A19 ASHALEBOTWE CAPENTRY SHOP	D0/001883	FEMALE	NICU	NE		1	3.135	Mild - Moderate haemolytic neonatal Jaundice	Discharged		7	NBG (After 5 Days Incubation)
24	NUNGUA NEAR RAVICO	C9/042361	MALE				27	3.6	Coryza.	Discharged			NBG (After 5 Days Incubation)
25	AKWETEMAN	D0/000745	MALE	NICU	NE		12	1.7	Other preterm infant	Discharged		20	Growth	Staphylococcus haemolyticus		R	R		S	R			R		R	R						R	S	S	S	S	R	S	S		S	S	S	R	R	R
26	OFANKOR-AYAWASO	D0/002159	MALE	NICU	NE		0	4.201	Transient tachypnoea of newborn, meconium stained liquor? Meconium aspiration, congenital pneumonia, mild-moderate birth asphyxia, neonatal respiratory disorders without ventilation birth asphyxia.	Discharged		6	Growth	Staphylococcus epidermidis		R	R		S	R			S		R	R						R	S	S	S	S	R	R	R		R	R	S	R		R
27	H/NO LYBIA QUARTERS MADINA ACCRA	D0/002248	FEMALE	NICU	NE		1	3.9	Mild-Moderate hemolytic neonatal Jaundice	Discharged		9	Growth	Staphylococcus epidermidis		R	R		S	R			R		R	S						R	R	S	S	S	S	S	S		S	S	S	S	R	S
28	DOME PILLAR 2 H/NO 16	D0/002447	MALE	PEU	NE		2		Moderate hemolytic neonatal Jaundice, Impetigo	Discharged		2	Growth	Beta-lactamase producing staphylococcus		R	S		R	S			S		R	S	S					S	R	S	S	R	S	S	S		S	S	S	S	R	R
29	SPINTEX	D0/002546	MALE		NE		2		Neonatal Sepsis, Impetigo	Discharged			NBG (After 5 Days Incubation)
30		D0/002552	M	NICU	NE		0		Impetigo	Discharged		4	NBG (After 5 Days Incubation)
31	KASOA	D0/002534	F	NICU	NE		0		At risk of sepsis, other preterm infants, meconium stained liquor? Meconium aspiration	Discharged		4	NBG (After 5 Days Incubation)
32	Madina plot LB48	D0/002455	M	NICU	NE		0		Paralytic conditions, <12yrs,ERBS paralysis due to birth injury, ERBS Palsy	Discharged		4	NBG (After 5 Days Incubation)
33	Legon Star Village	D0/002580	F	NICU	NE		0	1.175	Other preterm infants	Discharged		9	NBG (After 5 Days Incubation)
34	HNO 10 Kulilink Adjringanor Accra	D0/005009	F	NICU	NE		2		Meconium aspiration with respiratory symptoms, meconium staining, At risk of sepsis, Bacterial sepsis of newborn,	Discharged		4	NBG (After 5 Days Incubation)
35	Ashongman Estate	D0/005229	F	NICU	NE		1	2.295	Prematurity at 35 weeks + 6 days, Other preterm infants, septicaemia, Opthalmia, Neonatorum	Discharged		4	NBG (After 5 Days Incubation)
36	Tantra Hills	D0/005117	F	NICU	NE		6		Mild-Moderate hemolytic neonatal Jaundice, Neonatal Jaundice	Discharged		12	NBG (After 5 Days Incubation)
37	Labadi New Road	D0/005339	F	NICU	NE		0		Meconium aspiration, Neonatal respiratory disorders without ventilation birth asphyxia	Discharged		3	NBG (After 5 Days Incubation)
38	Nsawam	D0/005390	F	PEU	NE		11	3.5	Pneumonia, neonatal jaundice of other and nonspecific cause, other causes of convulsion	Discharged		24	Growth	Staphylococcus urealyticum		R				R			S			R			S					R	S	R	S	R	S			S
39	Teshie	D0/005634	F	PEU	NE		3		? Sepsis r/o meningitis, ?Neonatal Jaundice	Discharged		9	NBG (After 5 Days Incubation)
40	Tantra Hills	D0/005641	F	NICU	NE		0		Moderate birth asphyxia, neonaatal respiratory disorders without ventilation birth asphyxia	Discharged		5	NBG (After 5 Days Incubation)
41	Spintex	D0/005770	F	NICU	NE		1		Other preterm infant, prematurity at 35 weeks + 4 days	Discharged		5	NBG (After 5 Days Incubation)
42	Spintex Basket	D0/005769	M	NICU	NE		1		Other preterm infants	Discharged		1	Growth	Salmonella spp		R									R							S	S		S		S			S	S		S	R	S	R
43	Spintex Road	D0/005768	M	NICU	NE		1		Other preterm infant, prematurity at 35 weeks + 4 days	Discharged		5	NBG (After 5 Days Incubation)
44	Oyaifa Teiman	D0/005812	M	PEU	NE		3	2.6	Mild-Moderate hemolytic neonatal Jaundice	Discharged		5	NBG (After 5 Days Incubation)
45	Madina	D0/005967	F	NICU	NE		0		Prematurity at 35 weeks, other preterm infant.	Discharged		6	NBG (After 5 Days Incubation)
46	Mallam Junction Kokroko	D0/006012	F	PEU	NE		7		Neonatal Jaundice, neonatal sepsis	Discharged		4	NBG (After 5 Days Incubation)
47	HNO AK630/24 Abeka Accra	D0/006061	F	NICU	NE		0		Prematurity at 36 weeks, other preterm infant.	Discharged		4	NBG (After 5 Days Incubation)
48	Pantang Village	D0/004733	F	NICU	NE		15		Other preterm infants, Thrombocytopenia, Neonatal Jaundice in a Hep B exposed baby, Metabolic acidemia in Newborn, Hyponatremia, Hypocalcemia, Upper GIT bleeding, Recurrent hypoglycemial, prematurity at 29 weeks	Discharged		41	NBG (After 5 Days Incubation)
49	Kasoa	D0/006112	F	NICU	NE		5		Neonatal respiratory disorder without ventialation birth asphyxia, birth asphyxia, ord sepsis, r/o meningitis,? Birth asphyxia, prematurity @ 35 weeks + 3 days.	Discharged		6	NBG (After 5 Days Incubation)
50	Agbagba H/n 4	D0/009430	F	PEU	NE		4		Mild-Moderate hemolytic neonatal Jaundice, ? Neonatal sepsis, ? Neonatal jaundice	Discharged		1	NBG (After 5 Days Incubation)
51	Getsele soja line	D0/009527	M	PEU	NE		2	3	Bilirubin encephalopathy, severe neonatal sepsis, bacterial sepsis of new born	Discharged		6	NBG (After 5 Days Incubation)
52	Medea	D0/009129	F	NICU	NE		19		Severe IUGR, at risk of sepsis, extreme low weight	Discharged		22	NBG (After 5 Days Incubation)
53	Accra newtown	D0/010023	M	NICU	NE		1		Prematurity at 32 weeks + 6 days, mild-moderate birth asphyxia, other pretem infant, neonatal respiratory disorders without ventiltion birth asphyxia.	Died	2020-05-04	7	NBG (After 5 Days Incubation)
54	Tema west	D0/009693	F	NICU	NE		0		Prematurity at 28 weeks, severe birth asphyxia, at risk of sepsis, neonatal respiratory disorder without ventilation ashyxia	Died	2020-04-25	3	NBG (After 5 Days Incubation)
55	New weija	D0/009943	F	NICU	NE		0		Neonatal respiratory disorders without ventilation birth ashyxia	Discharged		4	NBG (After 5 Days Incubation)
56	Old ashongman	DO/009941	M	NICU	NE		0		Neonatal respiratory disorders without ventilation birth ashyxia	Discharged		4	NBG (After 5 Days Incubation)
57	Dansoman	D0/010017	M	NICU	NE		0		Mild birth asphyxia at risk of sepsis, neonatal respiratory disorders without ventilation birth asphyxia	Discharged		11	NBG (After 5 Days Incubation)
58	North legon	DO/010107	F	NICU	NE		0		Other preterm infant	Discharged		15	NBG (After 5 Days Incubation)
59	Borteyman	D0/010503	M	PEU	E		5	3.2		Discharged		7	Growth	Staphylococcus aureus		R				R			S			R			S					R	S	S	R	R	S			R
60	Adenta Katamanso	D0/010547	M	PEU	NE		3		Neonatal jaundice, ? Neonatal sepsis, mild-moderate neonatal jaundice	Discharged		3	Growth	Staphylococcus epidermidis		R				R			S			S			S						S	S	R	R	S			S
61	Osu Nyaniba estate	D0/010539	M	NICU	NE		0		IUGR, hep B exposed at risk of sepsis, transient tachypnoea of newborn, obstructive airway disease < 12 years	Discharged		3	NBG (After 5 Days Incubation)
62	Ablekuma pentecost junction	D0/010542	F	PEU	NE		3		Mild-Moderate hemolytic neonatal Jaundice, bacterial sepsis of newborn	Discharged		3	NBG (After 5 Days Incubation)
63	Kasoa	d0/010409	M	NICU	NE		0		Other preterm infant	Discharged		11	Growth	K pneumoniae	S	R	S	R	S		R	R	R			S	S	S	S	S		R								S
64	Accra central	D0/010007	F	NICU	NE		0		Neonatal respiratory disorders without ventilation birth ashyxia	Discharged		16	Growth	Staphylococcus aureus		R									R							S	R		R		R				R			R	R	R
65	Madina	D0/009549	F	W9	NE		30		Bullous impetogo, sepsis, severe anemia, all other abscesses	Discharged		29	Growth	Staphylococcus haemolyticus		R									R							S			S		S				R			R	R	R
66	Madina taxi rank	D0/010901	M	PEU	NE		1		Neonatal sepsis	Discharged		4	Growth	Staphylococcus haemolyticus											S							S	S		S		S				S		S	S	S
67	Sowutuom	D0/010914	M	PEU	NE		2		Septicaemia severe	Discharged		4	Growth	Staphylococcus haemolyticus		R									S							R	S		S		R				R		S	R	S	R
68	Lapaz	D0/010947	M	NICU	NE		0		Other preterm infants	Discharged		6	NBG (After 5 Days Incubation)
69	Lake side estate ashalley botwe	D0/011004	M	NICU	NE		0		Neonatal respiratory disorders without ventilation birth asphyxia	Discharged		4	NBG (After 5 Days Incubation)
70	Adjringanor	D0/010271	F	NICU	NE		0		Other preterm infants	Discharged		14	Growth	Staphylococcus haemolyticus		R				R			R			R			R								S		R
71	Kasoa	D0/010409	M	NICU	NE		0		Other preterm infants	DIScharged		11	NBG (After 5 Days Incubation)
72	Kasoa	D0/011181	M	PEU	NE		4		Cord sepsis	Discharged		6	Growth	Staphylococcus epidermidis		R				R			S			R			S								R		R
73		D0/011262	F	PEU	NE		3		Severe haemolytic neoantal jaundice/ kernicterus	Discharged		11	NBG (After 5 Days Incubation)
74	Abeka	D0/010998	M	NICU	NE		0		Other preterm infants	Discharged		17	Growth		S	R	S	R	S		R	R				S	S	S	S	S	S	R								S
75	Alajo	D0/011452	F	NICU	NE		0		Mild-moderte haemolytic neonatal jaundice at risk of sepsis	Discharged		2	NBG (After 5 Days Incubation)
76	H/NO Asensuba ashiaman accra	D0/011650	F	NICU	NE		0		Severe birth asphyxia, meconium aspiration, subgaleal hematoma, ERBS paslsy, neonatal respiratory disorders without ventilation birth asphyxia	Died	2020-05-22	3	NBG (After 5 Days Incubation)
77	Haatso	D0/011519	M	NICU	NE		0		Meconium aspiration, mild birth asphyxia, at risk of sepsis	Died	2020-05-23	5	NBG (After 5 Days Incubation)
78	H/NO Gravel pit oyari accra	D0/011749	F	NICU	NE		1		Extreme low weight	Died	2020-05-23	3	Growth	Staphylococcus aureus		R				R			R			R			S								R		S
79	H/NO Ashiaman	DO/011847	F	NICU	NE		5		Prematurity at 33 weeks, other preterm infants	Discharged		6	NBG (After 5 Days Incubation)
80	New town	DO/011856	F	NICU	NE		0		Other preterm infants	DIScharged		4	NBG (After 5 Days Incubation)
81	Dansoman	D0/011398	M	NICU	NE		0		Neonatal respiratory disorders without ventilation birth asphyxia, mild-moderate haemolytic neonatal jaundice, other deficiencies; Viatmin B12, folate, moderate birth asphyxia, bacterail sepsis of newborn	Discharged		16	Growth		S	R				R	R		S			S			S	R							R		R
82	Mile 7	D0/011905	M	PEU	NE		9		Septicaemia	Discharged		5	Growth	Staphylococcus epidermidis		R									S							S	S		R		R				S		S	R	S	R
83	Dansoman new russia	D0/011941	F	PEU	NE		5		Mild - Moderate haemolytic neonatal Jaundice	Discharged		7	Growth	Streptoccoccus agalactiae		R							R			S			S								R		R
84	Teshie	D0/011954	F	NICU	NE		0		Neonatal respiratory disorders without ventilation birth asphyxia	Discharged		3	NBG (After 5 Days Incubation)
85	Oyibi	D0/011969	M	PEU	NE		3		Bacterial sepsis of new born	Discharged		3	Growth	Staphylococcus hominis		R				R			S			S			S								R		R
86	Amasaman	D0/010903	M	PEU	NE		18		Bacterial sepsis of new born	Discharged		5	NBG (After 5 Days Incubation)
87	Asofan	D0/011444	F	NICU	NE		0	1.465	Other preterm infants	Discharged		17	Growth	E coli	S	S				R	R		S			S			S	R							S		S
88	Pig farm	D0/012216	F	NICU	NE		0		Birth asphyxia	Discharged		3	NBG (After 5 Days Incubation)
89	Madina post office	D0/010945	F	NICU	NE		0	1.295	Other preterm infants	Discharged		46	Growth	K pneumoniae	S	R	S	R	S	R		R	R			S	S	S	S	S		R								S
90	labadi	D0/012273	M	PEU	NE		6		Bacterial sepsis of new born	Discharged		5	Growth	Staphyloccoccus		R				R			S			S			S								R		R
91	Abokobi	D0/012277	M	PEU	NE		2		Severe neonatal sepsis, neonatal sepsis, neonatal hypoglycaemia, congenitl pneumonia	Discharged		0	NBG (After 5 Days Incubation)
92	Airport residential area	D0/012304	M	NICU	NE		0	2.76	Pneumonia	Discharged		5	NBG (After 5 Days Incubation)
93	Abeka	D0/012468	M	PEU	NE		8		Neonatal jaundice, ? Neonatal sepsis, mild-moderate neonatal jaundice	Discharged		2	NBG (After 5 Days Incubation)
94	Haatso	D0/012474	M	PEU	NE		9		Neonatal jaundice, mild-moderate haemolytic neaonatal jaundice	Discharged		3	NBG (After 5 Days Incubation)
95	Madina	D0/012537	M	PEU	NE		28		Bacterial sepsis of new born	Discharged		9	NBG (After 5 Days Incubation)
96	Adenta	D0/012536	F	NICU	NE		16	1.375	Other preterm infants	DIScharged		3	NBG (After 5 Days Incubation)
97	Teshie Nungua	D0/012534	F	NICU	NE		3	2.33	Iron deficiency, birth aspyxia	Discharged		17	NBG (After 5 Days Incubation)
98	Burma camp	D0/012546	M	PEU	NE		9		Iron deficiency anemia	Discharged		16	Growth	Staphylococcus epidermidis		R									R							R	S		R		R				R		S	S	R	R
99	New town	D0/011856	F	NICU	NE		11		Other preterm infants	Discharged		4	Growth	Staphylococcus haemolyticus		R									R							R	S		S		R				R		S	R	R	R
100	Abokobi	D0/012393	F	PEU	NE		12		Mild-moderate haemolytic neonatal jaundice	Discharged		12	NBG (After 5 Days Incubation)
101	Oguaakrom near Swedru	D0/012958	M	PEU	NE		3		Iron deficiency , ? Neonatal sepsis, Neonatal jaundice, cord sepsis	Discharged		6	Growth	Staphylococcus epidermidis		R					R		S			S			S			S					R		S				S
102	Ofankor	D0/013123	F	NICU	NE		0		Moderate birth asphyxia, neonaatal respiratory disorders without ventilation birth asphyxia	Discharged		6	NBG (After 5 Days Incubation)
103	Madina Ogbojo	D0/013381	M	PEU	NE		3		Mild-moderate haemolytic neonatal jaundice	Discharged		5	Growth	Staphylococcus haemolyticus		R									S							R	S		S		R				R		S	R	S	R
104	Burma camp	D0/013488	M	PEU	E		3						NBG (After 5 Days Incubation)
105	Nima Alaska	D0/013677	M	PEU	NE		1		Pnuemonia	Discharged		2	NBG (After 5 Days Incubation)
106	DOME PILLAR 2	D0/013639	F	NICU	NE		0		Cellulitis of left leg, DVT of left lower limb, other preterm infants	Died	2020-07-13		Growth	Acinetobacter baumannii	S			S			S		S	S		S	S	S	S	S		R
107	HNO 57/50 Kanda Accra	D0/013832	M	NICU	NE		0		Neonatal respiratory disorders without ventilation birth ashyxia	Discharged		5	NBG (After 5 Days Incubation)
108	Burma camp	D0/012546	M	PEU	NE		21		Iron deficiency anemia	Died	2020-07-16	16	Growth	Aeromonas veroni bv sobria							S		S	S				S				S
109	Ashongman	D0/013889	M	PEU	NE		3	3.225	Mild-moderate haemolytic neonatal jaundice	Discharged		2	Growth	Staphylococcus epidermidis		R					R		R			S			S								R		R
110	Tema Adjei Kojo Global	D0/013914	M	NICU	NE		0		Conservative management of surgery	Discharged		16	NBG (After 5 Days Incubation)
111	Teshie camp 2	D0/013638	F	NICU	NE		1		Other preterm infant, Prematurity at 32 wks + 3days, at risk of sepsis	Discharged		8	Growth	Klebsiella spp	S	R					R		S						S	R							R		R
112	Agbogba	D0/013049	F	POPD	NE		20		Teething				Growth	Staphyloccoccus pettenkoferi		R					R		S			S			S								S		R
113	DOME PILLAR 2	D0/021680	M	PEU	NE		9		Birth asphyxia Pnuemonia	Discharged		20	NBG (After 5 Days Incubation)
114	Labone	D0/024850	F	PEU	NE		13		Mild-moderate haemolytic neonatal jaundice	Discharged		6	Growth	CONS		R					R		S			S			S								S		R
115	Dworulu Accra	D0/027265	F	NICU	E		0
116	Accra newtown	D0/027908	M	PEU	NE		5		Neonatal jaundice from other and unspecified causes	Discharged		3	Growth	Micrococcus luteus		S	S			S									S			R	S
117	Abokobi	D0/012593	F	PEU	NE		12	3.3	Mild-moderate haemolytic neonatal jaundice	Discharged		4	NBG (After 5 daya incubation)
118												46
119
120
121
122
123
124
125
126
127
128
129
130
132
133
134
135
136
137
138
139
140
141
142
143
144
145
146
147
148
149
150
151
152
153
154
155
156
157
158
159
160
161
162
163
164
165
166
167
168
169
170
171
172
173
174
175
176
177
178
179
180
181
182
183
184
185
186
187
188
189
190
191
192
193
194
195
196
197
198
199
200
201
202
203
204
205
206
207
208
209
210
211
212
213
214
215
216
217
218
219
220
221
222
223
224
